# Supplementary material for: Meningococci drive host membrane tubulation to recruit their signaling receptors
Source: Nat Commun. 2025 Nov 25;16:10433. doi: 10.1038/s41467-025-65436-1 (PMC12647851; doi:10.1038/s41467-025-65436-1)
Supplement: Supplementary file 4 — Source data [file 41467_2025_65436_MOESM4_ESM.xlsx]

## Sheet: note
	Meningococci drive host membrane tubulation to recruit their signaling receptors
	Audrey LAURENT-GRANGER1,*, Kévin SOLLIER1,2,3,*, Bruno SAUBAMEA4, Virginie MIGNON4, Nicolas GOUDIN5, Yaëlle WORMSER1,§, Morgane Wuckelt1, Mahmoud RIFAI1, Thomas HENG1, Lya L’HERMITTE1, Marta CONFLITTI6, Julie MEYER1,£, Hervé LECUYER7, Anne JAMET1,7, Nicolas BORGHI3, Philippe GIRARD3, Emmanuelle BILLE1,7, Grégory LAVIEU8, Eric RUBINSTEIN9, Stefano MARULLO2,$, Mathieu COUREUIL1,$
	For each panel : one sheet
	On the top : raw data
	Below or on the right : statistical analysis and descriptive statistics

## Sheet: Figure 2B
	time (s)	YFP-CD9 : PM																														YFP-CD9 : Deformation
-2,367	-2.367	1.14334	1.08008	1.13282	1.03788	0.887183	1.14243	1.14334	1.14334	1.01305	1.0287	1.1665	0.921698	0.756676	0.823905	1.09011	1.00568	0.708096	1.1665	1.12187	0.914099	0.962447	1.07189	1.07189	0.982261	1.03465	1.04449	1.03683	1.00975	0.956505	1.02966	1.04473	0.977476	1.15807	1.06032	1.02962	1.15807	1.14551	1.07765	0.876341	1.10913	1.00192	1.06452	1.07674	1.10522	1.10522	1.06122	0.997099	0.937247
-2,245	-2.245	1.08431	0.93976	1.14334	1.14334	0.890548	0.990177	1.07763	0.992251	1.05072	1.13163	1.09239	1.1665	0.736981	0.686588	1.07764	1.1665	0.949334	1.10362	1.09018	0.888318	0.933072	0.960506	1.02297	1.00224	1.00486	1.05935	1.07189	1.0111	0.971277	1.03398	1.15201	0.909055	1.13649	0.971978	0.981887	0.988701	1.15807	1.00858	0.923946	1.15807	0.982006	1.01159	1.10522	0.985254	1.07401	1.08827	0.893184	0.926172
-2,128	-2.128	1.01079	1.06298	0.982486	1.1153	1.08477	1.14334	0.965308	0.987291	1.04977	1.10547	1.08835	0.902531	0.937941	0.810538	1.00465	1.09822	0.661639	1.09655	1.09769	1.12769	1.03731	0.920163	1.03074	1.01732	0.953835	0.945973	1.00158	1.01364	1.0143	1.07189	0.902071	0.895141	0.958522	1.0911	1.13892	1.06885	1.12742	1.15807	0.99173	1.12025	0.860116	1.09885	1.06309	1.10351	0.948423	1.04064	1.10522	0.962984
-2,01	-2.01	0.880827	1.03606	0.985697	0.899737	0.818833	1.04573	0.76853	1.12328	1.07333	1.01459	1.06774	0.99701	1.1665	1.1651	1.08793	1.05209	0.837519	0.945204	1.09977	1.05492	1.01722	1.00085	1.05015	1.05083	1.07189	1.06478	1.04671	1.07189	1.07189	1.00619	0.903797	1.06813	0.934756	0.834923	1.12892	0.843666	1.09884	1.08319	1.15807	0.981369	0.963995	0.986916	0.996218	0.9969	0.900886	1.10522	0.908013	1.08369
-1,891	-1.891	0.85184	0.975617	1.00452	1.13044	1.0976	0.870879	0.673459	0.968526	1.04941	0.992642	1.08487	1.14235	0.838951	0.95926	1.07147	0.990487	1.1665	1.07443	1.107	0.792958	0.975707	1.0059	0.934995	1.00321	1.03626	1.00102	0.922263	1.02307	0.969439	0.962184	0.937195	1.10665	0.882734	0.731575	0.890714	0.787186	0.935667	0.896212	1.13744	1.01831	1.10522	0.961381	0.932633	0.872118	0.987761	1.06004	0.911223	1.07299
-1,774	-1.774	1.00253	0.932861	1.11345	1.01087	0.935028	0.939265	0.881907	0.878263	1.05723	1.14334	1.09002	0.90404	0.838433	0.717061	1.13708	1.04741	0.798026	1.0293	1.08406	1.12062	0.85637	0.996103	0.990048	1.04136	1.02433	1.06646	1.04061	1.00468	0.929548	1.0268	1.15807	0.97511	0.899272	0.790531	0.844193	0.913418	0.948554	0.946858	0.960179	1.01621	0.940846	1.10522	1.00197	0.970805	1.08047	1.04432	1.06051	1.10522
-1,656	-1.656	1.06473	1.10243	0.97363	1.0427	0.737233	0.905222	0.967022	1.04143	1.07435	1.02388	1.01814	0.914454	1.04781	0.91813	1.1665	1.02683	0.74759	1.11595	1.12479	1.1665	0.832502	1.00896	0.967176	1.01634	1.0014	0.975535	0.969815	1.03591	0.932815	1.00619	1.00939	0.913717	0.988421	1.07399	1.08128	0.898377	1.09902	1.07738	1.01052	1.1012	0.761004	0.955587	1.03479	1.06349	0.925412	1.04623	1.0428	0.830585
-1,538	-1.538	0.871133	1.14334	0.962339	1.01087	1.02651	1.12472	1.03134	0.953213	1.14334	1.07905	0.98499	1.09888	0.852556	1.1665	0.985277	1.03506	0.989425	1.0108	1.09449	0.755396	1.07189	1.04678	0.982216	1.07189	1.06681	1.07189	0.99422	0.962672	0.983598	1.06718	0.818553	0.855193	0.914823	1.15807	1.15807	0.985235	1.11917	0.980441	1.04809	1.02258	0.890045	0.990349	0.947073	1.02383	0.863321	1.04868	0.819923	0.923697
-1,42	-1.42	0.753171	0.973285	0.793296	1.03272	1.14334	1.02778	0.792256	0.942105	1.09337	1.06777	1.12429	1.16544	0.904124	0.783804	1.09447	1.07282	0.997482	1.02524	1.1665	0.705221	0.979481	1.04747	0.954292	0.987924	0.975246	0.947252	1.04381	1.06999	0.899119	1.00048	0.851111	0.941975	1.04866	0.880842	1.10333	0.954341	1.03018	0.881689	1.13694	0.970931	1.00944	1.0093	0.843065	0.900796	1.04819	1.04388	0.935237	0.905508
-1,302	-1.302	0.896376	1.04714	0.88385	1.01328	0.707475	0.911368	0.68817	1.01932	0.996955	1.07888	1.1151	0.851065	0.927705	0.713042	1.11239	0.958408	0.777632	1.0976	1.13522	1.12533	0.949697	0.895743	0.950092	0.991888	0.970253	0.90978	0.959743	1.01728	0.876791	0.966739	1.02323	1.15807	0.911428	0.692589	0.94667	0.850597	0.971938	1.02047	1.05188	0.970118	0.853123	1.06402	1.00367	1.02777	0.966005	1.01977	0.950952	0.9357
BLEACH
0	0	0.263663	0.338356	0.380707	0.455202	0.319352	0.277459	0.18533	0.381436	0.212003	0.298464	0.186523	0.291738	0.199664	0.175737	0.27165	0.293399	0.249197	0.263117	0.30292	0.262518	0.23082	0.23295	0.219872	0.250508	0.230694	0.245202	0.247829	0.264564	0.222806	0.229989	0.18544	0.306461	0.247516	0.162558	0.245775	0.358053	0.298503	0.227094	0.174532	0.222518	0.133809	0.162221	0.14682	0.167909	0.159788	0.190009	0.240698	0.153372
0,118	0.118	0.274604	0.394717	0.440929	0.466728	0.324084	0.249081	0.262426	0.411847	0.254359	0.324024	0.289605	0.242989	0.257322	0.198732	0.391375	0.329311	0.208012	0.308248	0.305839	0.325583	0.392792	0.272757	0.28202	0.217611	0.249566	0.259504	0.272621	0.304748	0.266441	0.240565	0.205921	0.257404	0.291762	0.182973	0.252221	0.461354	0.292973	0.298344	0.238247	0.280943	0.155951	0.214793	0.156989	0.181613	0.200973	0.219995	0.233284	0.178924
0,236	0.236	0.303303	0.42931	0.38447	0.439891	0.245429	0.284027	0.304237	0.407102	0.378064	0.364388	0.346718	0.247668	0.218322	0.250705	0.360748	0.29567	0.254369	0.307045	0.319463	0.252261	0.310888	0.272604	0.29269	0.26657	0.292895	0.339799	0.329663	0.378538	0.316611	0.328268	0.247946	0.315641	0.25343	0.259991	0.261189	0.336154	0.289552	0.286181	0.179271	0.350484	0.180266	0.213362	0.155143	0.189669	0.202561	0.209706	0.224873	0.155723
0,357	0.357	0.344671	0.489558	0.362551	0.56926	0.248268	0.338555	0.351081	0.431259	0.36475	0.40346	0.326798	0.347278	0.222209	0.240516	0.390528	0.365507	0.331466	0.376397	0.365895	0.359541	0.377696	0.296182	0.326459	0.277587	0.29975	0.310557	0.388933	0.361973	0.324644	0.355212	0.272143	0.325037	0.26712	0.257702	0.241105	0.460248	0.250283	0.355889	0.266843	0.369937	0.177988	0.180889	0.169076	0.205606	0.206624	0.225385	0.184037	0.173479
0,474	0.474	0.313765	0.464681	0.418567	0.554637	0.333338	0.357413	0.296329	0.4552	0.418007	0.400276	0.412328	0.323583	0.287252	0.261361	0.40917	0.409935	0.277051	0.33984	0.385774	0.438269	0.387182	0.278422	0.327084	0.332877	0.32133	0.36265	0.378958	0.426886	0.334991	0.357142	0.269135	0.304955	0.295705	0.23417	0.309111	0.395067	0.297237	0.326753	0.269408	0.365599	0.177458	0.206138	0.157568	0.209897	0.230448	0.255077	0.290277	0.174841
0,591	0.591	0.367035	0.393162	0.44591	0.76039	0.37235	0.374645	0.325032	0.435465	0.384575	0.435647	0.356329	0.297171	0.323919	0.312026	0.441977	0.323633	0.278046	0.341645	0.384384	0.307148	0.392486	0.297484	0.348651	0.347189	0.373884	0.4014	0.396971	0.395579	0.359294	0.379377	0.238081	0.355589	0.332613	0.188697	0.31154	0.384597	0.319543	0.371773	0.235404	0.313138	0.212791	0.262787	0.17939	0.224345	0.215082	0.279135	0.253093	0.203795
0,709	0.709	0.432303	0.447773	0.399305	0.683663	0.371508	0.34458	0.274649	0.535218	0.395036	0.47601	0.448407	0.414742	0.285956	0.37316	0.472362	0.455499	0.376431	0.44635	0.404959	0.338057	0.368414	0.291589	0.363464	0.360883	0.400964	0.37775	0.432804	0.500913	0.385979	0.400531	0.20977	0.382556	0.346522	0.21013	0.298929	0.360117	0.351455	0.367688	0.252462	0.378206	0.213797	0.261499	0.198281	0.243741	0.210687	0.250569	0.246785	0.202867
0,826	0.826	0.349374	0.527455	0.351592	0.616053	0.336597	0.359161	0.339412	0.556679	0.476604	0.49985	0.438516	0.369917	0.249936	0.322869	0.492941	0.445421	0.321817	0.449961	0.480863	0.402093	0.408703	0.336296	0.42476	0.358412	0.400626	0.423611	0.437259	0.486409	0.351465	0.397442	0.326067	0.376603	0.276101	0.262345	0.290428	0.438202	0.373058	0.421239	0.301906	0.430192	0.203309	0.238825	0.199511	0.22544	0.242157	0.258311	0.243244	0.202186
0,943	0.943	0.42376	0.403171	0.508347	0.663535	0.474244	0.411821	0.412471	0.586012	0.485309	0.570679	0.448825	0.426212	0.242162	0.293144	0.502989	0.44386	0.289784	0.427395	0.428175	0.439239	0.419107	0.333846	0.395134	0.428838	0.384631	0.474425	0.474835	0.476501	0.37672	0.430871	0.302578	0.329842	0.305233	0.313478	0.310512	0.504268	0.346207	0.467076	0.334795	0.48577	0.212367	0.308921	0.234036	0.195273	0.257338	0.300546	0.310418	0.21456
1,062	1.062	0.432783	0.545432	0.525506	0.554465	0.433759	0.402241	0.451517	0.567247	0.457072	0.511468	0.551071	0.409157	0.278441	0.342873	0.510736	0.531581	0.300727	0.396254	0.563578	0.441041	0.377696	0.363242	0.412615	0.39589	0.423391	0.453732	0.486263	0.476184	0.428797	0.46955	0.249096	0.377608	0.275882	0.267623	0.347411	0.457225	0.352908	0.381394	0.30932	0.453711	0.23202	0.277163	0.214277	0.242647	0.248695	0.310982	0.264159	0.228728
1,562	1.562	0.420785	0.522013	0.573329	0.562551	0.638494	0.514189	0.502619	0.49068	0.519912	0.532295	0.439352	0.523558	0.312129	0.411579	0.580465	0.547479	0.37096	0.453271	0.528685	0.508541	0.490403	0.393787	0.457565	0.451078	0.46672	0.465636	0.5711	0.602681	0.436625	0.55293	0.29028	0.342536	0.376531	0.300313	0.359462	0.581762	0.427088	0.472431	0.290869	0.447001	0.2673	0.309064	0.219669	0.264713	0.2549	0.313089	0.296363	0.231945
2,061	2.061	0.457834	0.490529	0.528273	0.654933	0.554476	0.55751	0.405889	0.50966	0.567023	0.621111	0.560822	0.401611	0.351388	0.399894	0.64862	0.47523	0.343304	0.570612	0.567471	0.496621	0.498971	0.43612	0.521813	0.468016	0.491516	0.508541	0.607805	0.569075	0.477129	0.53139	0.28882	0.403355	0.374341	0.352146	0.381321	0.362035	0.461531	0.524258	0.314281	0.44978	0.27747	0.332453	0.254193	0.281614	0.259591	0.364193	0.330891	0.247845
2,561	2.561	0.452171	0.590715	0.503144	0.659234	0.650481	0.609748	0.510528	0.816361	0.603454	0.592969	0.592861	0.464245	0.40477	0.423824	0.537369	0.711993	0.45691	0.550153	0.59875	0.67459	0.53314	0.436503	0.583223	0.566499	0.447171	0.5087	0.626883	0.573989	0.500887	0.599406	0.306426	0.407802	0.330861	0.307945	0.30416	0.476691	0.383086	0.47951	0.326879	0.45344	0.283668	0.338533	0.231105	0.340064	0.283858	0.360665	0.309754	0.218705
3,061	3.061	0.499586	0.532314	0.476907	0.761766	0.619987	0.657407	0.443995	0.695147	0.574924	0.686519	0.756817	0.539707	0.363826	0.476452	0.737233	0.690559	0.40538	0.579338	0.670066	0.55636	0.529162	0.487564	0.599455	0.553423	0.539499	0.53986	0.693417	0.705875	0.553032	0.598943	0.325758	0.41024	0.379378	0.335801	0.38758	0.46246	0.414623	0.542864	0.348173	0.519457	0.299931	0.352909	0.270008	0.32995	0.292169	0.390896	0.301564	0.254713
3,561	3.561	0.601615	0.582649	0.658902	0.724435	0.664362	0.655961	0.51805	0.701187	0.594603	0.704076	0.64468	0.5059	0.421095	0.437939	0.653462	0.664157	0.420998	0.715033	0.653801	0.716864	0.566187	0.453039	0.615006	0.539986	0.583421	0.579888	0.620104	0.692718	0.593059	0.61006	0.337613	0.418201	0.407525	0.350556	0.377304	0.513779	0.466076	0.504471	0.311605	0.508341	0.298818	0.370433	0.280394	0.297989	0.312263	0.383449	0.306323	0.226191
4,061	4.061	0.550937	0.646006	0.634216	0.747659	0.65311	0.664878	0.584251	0.669373	0.708066	0.764836	0.651088	0.62332	0.454394	0.563666	0.756844	0.699502	0.492922	0.590019	0.665339	0.811531	0.62045	0.500961	0.604449	0.687943	0.591545	0.689905	0.708912	0.70318	0.604427	0.637622	0.330889	0.472135	0.367769	0.365311	0.318359	0.510388	0.412796	0.567099	0.35542	0.575171	0.290766	0.386097	0.248367	0.385424	0.306648	0.357676	0.345499	0.238318
4,561	4.561	0.596336	0.590034	0.644732	0.611581	0.691071	0.729348	0.604271	0.63756	0.70514	0.66836	0.723106	0.503334	0.338431	0.509636	0.685784	0.709864	0.494414	0.562338	0.77141	0.707023	0.574755	0.524998	0.6473	0.650774	0.553463	0.584203	0.70097	0.732902	0.604836	0.619865	0.369862	0.465393	0.425377	0.368427	0.418407	0.54637	0.483462	0.527707	0.306588	0.616651	0.31614	0.366499	0.26429	0.380213	0.349236	0.388593	0.343507	0.232255
5,06	5.06	0.530109	0.544072	0.578532	0.594721	0.590018	0.772849	0.527673	0.891527	0.691972	0.706485	0.837611	0.571553	0.519308	0.504121	0.894485	0.713838	0.499686	0.679229	0.808667	0.677085	0.616574	0.543907	0.692988	0.69443	0.574197	0.690625	0.758691	0.730128	0.602726	0.65036	0.366942	0.429318	0.481342	0.410466	0.368523	0.528084	0.527651	0.648333	0.361105	0.589675	0.317677	0.375583	0.306197	0.364276	0.341036	0.415394	0.32082	0.208621
5,561	5.561	0.563414	0.666315	0.622149	0.59885	0.676139	0.695607	0.489457	0.916654	0.673683	0.729292	0.72046	0.65607	0.487045	0.464019	0.80793	0.732149	0.492225	0.643274	0.795738	0.680273	0.603008	0.641664	0.661943	0.693555	0.5962	0.739841	0.791715	0.814301	0.624033	0.643258	0.384194	0.500249	0.338637	0.401562	0.363105	0.598279	0.501269	0.726028	0.318406	0.649388	0.357035	0.379588	0.312458	0.406177	0.345691	0.403096	0.403045	0.261395
6,061	6.061	0.547097	0.601501	0.607758	0.794281	0.678558	0.662709	0.481161	0.683285	0.614062	0.75511	0.655964	0.72942	0.414617	0.550766	0.836015	0.742085	0.538881	0.659822	0.725256	0.730725	0.638197	0.55937	0.739471	0.685163	0.580544	0.720746	0.742033	0.756997	0.664264	0.68047	0.387733	0.456643	0.50916	0.394312	0.404488	0.523881	0.507079	0.672749	0.365509	0.651354	0.338071	0.398543	0.304714	0.32601	0.339891	0.408094	0.408578	0.234111
7,061	7.061	0.64951	0.702269	0.731634	0.67076	0.457945	0.74182	0.553611	0.81992	0.712675	0.819141	0.770329	0.674031	0.47072	0.503186	0.853326	0.81618	0.576584	0.740156	0.719139	0.740566	0.756412	0.622603	0.70275	0.643103	0.646722	0.697735	0.81951	0.739877	0.644999	0.76246	0.399987	0.571611	0.440053	0.410784	0.335828	0.68676	0.512984	0.684639	0.464621	0.605942	0.303533	0.437238	0.278404	0.315896	0.402942	0.430191	0.439233	0.224645
8,06	8.06	0.609966	0.74522	0.607536	0.68934	0.428607	0.779357	0.475188	0.82542	0.754666	0.832222	0.65067	0.792959	0.532394	0.547868	0.997988	0.857769	0.583647	0.784536	0.92002	0.713815	0.69399	0.556614	0.709164	0.771858	0.629712	0.746153	0.816895	0.779665	0.653032	0.689039	0.411179	0.496663	0.475866	0.397873	0.428215	0.567384	0.487117	0.697981	0.469693	0.735874	0.309307	0.397828	0.263385	0.363182	0.379598	0.428428	0.433146	0.233183
9,06	9.06	0.740789	0.651545	0.616725	0.784475	0.539755	0.634873	0.597635	0.779803	0.7543	0.786437	0.639526	0.650335	0.573337	0.635363	0.855747	0.805818	0.54684	0.868931	0.828129	0.729893	0.69093	0.603541	0.714953	0.668844	0.7063	0.813505	0.854374	0.760088	0.725122	0.782069	0.45515	0.558845	0.484956	0.439085	0.383936	0.563402	0.526292	0.709872	0.399457	0.69297	0.32112	0.416424	0.237329	0.395932	0.408594	0.453759	0.399393	0.24401
10,06	10.06	0.684352	0.765626	0.619049	0.657686	0.496431	0.793094	0.613563	0.663765	0.707773	0.813805	0.461362	0.782545	0.580075	0.555907	0.972687	0.844711	0.62513	0.767235	0.840641	0.684985	0.656557	0.610431	0.746679	0.809182	0.637836	0.865837	0.7891	0.760563	0.71954	0.865063	0.384592	0.543138	0.514855	0.453268	0.392344	0.660658	0.497848	0.687453	0.49528	0.710254	0.355446	0.430801	0.250683	0.406877	0.421928	0.495406	0.40216	0.180904
11,06	11.06	0.751827	0.751439	0.637426	0.582679	0.619777	0.805747	0.646636	0.773656	0.789414	0.89479	0.509977	0.635243	0.633068	0.534781	0.934918	0.758125	0.64423	0.89601	0.846479	0.68152	0.779158	0.628191	0.799519	0.717802	0.674057	0.785941	0.861638	0.714039	0.705177	0.811792	0.48408	0.548661	0.446076	0.403979	0.402526	0.690815	0.494333	0.636806	0.459883	0.630343	0.398407	0.454762	0.235447	0.416554	0.436998	0.510056	0.395962	0.229656
12,06	12.06	0.728503	0.784769	0.651043	0.838149	0.4101	0.787792	0.618153	0.639717	0.796291	0.797195	0.654153	0.738928	0.588497	0.565629	1.00574	0.752873	0.61558	0.928054	0.857879	0.755258	0.75631	0.606909	0.863823	0.627196	0.720094	0.884214	0.858345	0.812953	0.649696	0.781992	0.409763	0.672235	0.52055	0.407222	0.471934	0.751277	0.543959	0.747811	0.519361	0.665181	0.355764	0.412276	0.253614	0.351798	0.416941	0.486979	0.437683	0.187771
13,061	13.061	0.602383	0.761836	0.673737	0.755745	0.552373	0.787129	0.735623	0.762225	0.805508	0.815182	0.549399	0.654561	0.528507	0.664808	0.988546	0.891694	0.612397	0.752342	0.907091	0.636612	0.591075	0.638066	0.839021	0.664262	0.629289	0.750787	0.944054	0.843626	0.715796	0.750261	0.442321	0.600586	0.524602	0.42255	0.427655	0.662501	0.501831	0.808079	0.460217	0.671078	0.420867	0.441816	0.247173	0.400047	0.443203	0.477277	0.463579	0.179976
14,06	14.06	0.771599	0.745414	0.6775	0.917457	0.449743	0.804723	0.813383	0.572963	0.818749	0.859246	0.588403	0.682935	0.701091	0.733139	0.90538	0.775868	0.583946	1.00583	0.835497	0.745971	0.594135	0.675271	0.825059	0.745499	0.699614	0.872469	0.852631	0.8208	0.705721	0.767323	0.483992	0.647635	0.536431	0.461027	0.383656	0.700843	0.58379	0.789109	0.330335	0.647423	0.412339	0.442746	0.239356	0.421151	0.488266	0.430828	0.438237	0.182945
15,06	15.06	0.628586	0.735794	0.618385	0.69106	0.595802	0.708681	0.832132	0.719412	0.790804	0.823358	0.557757	0.788281	0.642267	0.82456	0.924386	0.868557	0.682231	0.872542	0.842726	0.725735	0.767326	0.670065	0.857921	0.693915	0.638344	0.850817	0.783289	0.831975	0.737444	0.834181	0.445373	0.721793	0.478494	0.484367	0.39907	0.655496	0.54991	0.686182	0.415399	0.692089	0.491162	0.476292	0.289623	0.35066	0.483908	0.429261	0.494455	0.173046
16,06	16.06	0.663715	0.714902	0.644843	0.656653	0.672248	0.751942	0.740269	0.764274	0.786049	0.740738	0.542016	0.865403	0.685932	0.698459	1.01578	0.795314	0.65965	0.920682	0.994394	0.833847	0.732647	0.627196	0.897026	0.677596	0.641899	0.836595	0.846724	0.805899	0.775361	0.889304	0.454309	0.716056	0.521536	0.491363	0.453251	0.739332	0.563875	0.652054	0.371362	0.740686	0.424734	0.474003	0.310504	0.428988	0.460674	0.404615	0.486598	0.169087
Nonlin Fit					t test on data PM versus Deformation at 16s post-bleach
	YFP-CD9 : PM	YFP-CD9 : Deformation
One phase decay					Column B	YFP-CD9 : PM (16s)
Best-fit values					vs.	vs.
Y0	0.2961	0.2354			Column A	YFP-CD9 : Deformation (16s)
Plateau	0.7391	0.485
K	0.3412	0.233
Half Life	2.031	2.974			Unpaired t test
Tau	2.93	4.291			P value	<0.0001
Span	-0.443	-0.2496			P value summary	****
95% CI (profile likelihood)					Significantly different (P < 0.05)?	Yes
Y0	0.2799 to 0.3120	0.2208 to 0.2495			One- or two-tailed P value?	Two-tailed
Plateau	0.7254 to 0.7538	0.4670 to 0.5080			t, df	t=8.394, df=58
K	0.3003 to 0.3870	0.1786 to 0.2973
Half Life	1.791 to 2.308	2.332 to 3.880			How big is the difference?
Tau	2.584 to 3.330	3.364 to 5.598			Mean of column A	0.7626
Goodness of Fit					Mean of column B	0.4943
Degrees of Freedom	897	897			Difference between means (B - A) ± SEM	-0.2683 ± 0.03196
R squared	0.733	0.4605			95% confidence interval	-0.3323 to -0.2043
Sum of Squares	7.942	7.708			R squared (eta squared)	0.5485
Sy.x	0.0941	0.0927
Constraints					F test to compare variances
K	K > 0	K > 0			F, DFn, Dfd	1.432, 29, 29
					P value	0.3391
Number of points					P value summary	ns
# of X values	900	900			Significantly different (P < 0.05)?	No
# Y values analyzed	900	900
					Data analyzed
					Sample size, column A	30
					Sample size, column B	30
					QQ plot :	normality passed
[truncated: 12 more columns]

## Sheet: Figure 2C
time (s)	YFP-b2AR : PM																														YFP-b2AR : Deformation
-2.367	1.01214	1.03477	1.12446	1.10795	0.95119	0.99482	0.913284	0.958817	1.04132	1.11952	0.994768	0.980698	1.00498	0.84679	1.08604	1.04926	0.992991	0.915627	1.08963	1.09474	1.05569	1.09379	1.09379	1.06119	0.961992	0.980507	1.09379	1.09379	1.09379	1.01932	1.06822	1.09123	0.899154	1.03125	1.09123	1.05288	1.00042	1.00085	1.09123	0.915479	1.10915	1.10915	1.10915	1.07955	1.10915	1.0872	1.10915	1.10915	1.10915
-2.247	1.12615	1.01393	1.0823	0.995715	0.876929	1.03521	0.992846	1.12615	1.12615	0.922107	1.01441	1.05341	1.07369	0.889701	1.07519	1.02553	1.06618	0.860616	0.990389	1.02337	0.977544	1.01953	1.05623	1.09379	1.09379	1.04929	0.983529	1.08122	0.989773	1.07094	1.07031	1.00129	1.06468	1.0182	0.906852	1.09123	1.09123	1.09123	1.00648	0.973369	1.0484	1.08394	1.01665	1.10915	0.97873	1.10121	1.03375	1.00375	1.06377
-2.129	0.926127	1.03603	1.12615	1.12615	0.838673	1.1171	1.12615	0.810801	0.97875	0.995071	1.02682	1.02221	1.04006	1.01414	1.01738	1.04235	1.09474	0.794123	1.06473	1.02378	1.09379	1.06184	1.04347	1.02886	0.921209	1.0396	1.00993	1.04143	0.991634	1.02778	0.915657	0.948734	1.02679	1.09123	1.08903	1.04965	1.00725	0.974274	1.01991	0.978638	0.998116	1.03735	1.0272	1.06674	1.01218	1.07208	1.09177	0.947413	1.05244
-2.009	1.06692	1.12615	1.05999	0.979606	1.12615	1.01933	1.0117	0.98572	1.01983	1.03761	1.09474	1.06137	0.990459	1.08821	1.09337	0.967653	0.904392	0.88887	1.05707	1.09221	1.00929	0.960776	1.00011	1.08319	0.977286	0.943545	1.03967	1.03744	0.963628	1.07348	0.945989	0.860579	0.951982	1.06686	1.01605	1.04652	1.00402	1.05963	0.90634	0.862562	0.957011	1.05822	0.981625	1.1036	0.924858	1.10915	1.10613	0.927221	1.0614
-1.892	0.949976	0.960298	0.984494	1.06457	0.933328	1.1171	1.03603	0.852497	1.06091	1.12615	1.00398	0.938012	1.0199	1.08376	1.0202	0.911059	0.931145	1.09474	1.09474	1.04859	0.962232	0.922236	0.978142	1.05443	0.900567	1.09379	1.08996	0.975253	0.922104	1.03818	1.01696	0.972825	1.09123	1.01619	1.01372	1.02937	1.02526	0.938256	1.00411	1.09123	0.930743	1.06824	0.960233	0.988008	1.00736	1.02834	1.09054	0.95236	1.05695
-1.775	1.12554	0.978228	1.01639	0.997213	0.863849	0.919056	1.02031	0.996999	1.0068	1.00012	1.00863	1.09474	0.942473	1.09474	0.998487	0.898229	1.02019	1.00139	1.04506	1.02564	0.993136	0.960263	1.08174	1.02899	0.816828	1.01974	0.981715	0.994293	0.956748	1.08097	1.01502	1.03332	0.970792	0.988209	0.922286	1.05592	1.04019	0.993089	1.04521	0.987619	0.957863	1.01423	0.913784	0.965671	0.901256	1.01213	1.04943	0.812227	1.04505
-1.658	0.975518	0.960062	1.09816	0.967319	0.978335	1.01627	0.989717	0.922391	0.995148	0.955588	1.04829	1.08018	1.09474	0.871815	1.09474	0.874067	1.04063	0.835756	1.00117	1.00243	1.02199	0.942791	0.969214	0.960887	0.953969	0.904669	1.04843	0.938343	0.989692	1.09379	1.07076	0.85817	0.984765	1.00909	1.045	1.02182	1.04762	0.999241	1.0005	0.94769	0.956459	1.01087	0.89371	1.00101	0.916854	1.03788	1.06691	0.877145	1.02218
-1.541	1.02583	0.916809	1.10418	1.01572	1.00829	1.01334	1.02406	0.896042	1.01439	0.952219	0.979844	1.03523	1.03716	0.771791	0.982336	0.972785	1.01884	0.834158	0.987833	0.976021	0.920497	0.994949	0.957735	1.02091	0.818166	0.955746	1.07252	1.01091	0.93206	0.998526	1.07419	0.934012	0.945318	1.00575	0.947733	0.98015	0.969346	0.982815	0.965458	0.987099	0.912095	0.994041	0.884577	1.02145	0.947638	1.02851	0.992643	0.869875	1.03114
-1.423	0.929358	0.941267	0.972025	1.07094	0.815607	1.12615	0.890831	0.939402	0.967445	0.971908	1.00961	0.933129	1.04385	0.89684	0.965793	1.03487	1.01178	0.795021	0.961606	1.04979	0.887912	0.978591	0.938178	0.92657	0.972355	1.05156	0.971738	0.95356	0.965652	1.014	1.09123	0.982372	0.957786	0.986402	1.06674	0.952865	1.05093	0.908689	0.911007	0.859593	0.873345	1.03944	0.881109	1.03171	0.877245	1.0036	1.06587	0.825049	0.988263
-1.306	0.997059	0.896047	1.01936	0.989871	0.898307	0.905826	1.00239	0.802573	1.0131	0.94148	1.04609	0.99345	0.937392	0.955335	0.997245	1.09474	0.980516	0.868403	1.05829	1.04405	0.934128	1.0334	1.05198	0.89159	0.848084	0.908497	1.08038	0.945054	0.939345	1.03914	1.0585	1.02306	0.997609	1.04143	0.996776	1.00246	1.00965	0.863652	0.890209	0.943236	0.88307	0.947966	0.874417	1.04336	0.900949	0.956311	1.03601	0.86715	1.04627
BLEACH
0	0.38236	0.267383	0.354235	0.341495	0.313219	0.375199	0.333661	0.271161	0.287213	0.314704	0.263749	0.272939	0.211222	0.230831	0.239715	0.252961	0.230325	0.230529	0.226816	0.303998	0.254983	0.178829	0.223915	0.309387	0.21269	0.174881	0.236132	0.192741	0.203734	0.225212	0.36952	0.248939	0.186323	0.242584	0.180945	0.193578	0.203461	0.159781	0.165645	0.184061	0.097852	0.105762	0.121861	0.185286	0.169107	0.189827	0.177079	0.137609	0.136161
0.113	0.462986	0.23687	0.456959	0.474257	0.283683	0.3674	0.3443	0.353905	0.301884	0.367348	0.306768	0.251867	0.272596	0.279423	0.270317	0.264294	0.282552	0.27336	0.267823	0.353886	0.268054	0.223108	0.279327	0.315482	0.245199	0.241269	0.230085	0.228948	0.24202	0.278282	0.428542	0.240284	0.188419	0.28007	0.175046	0.232662	0.212542	0.184509	0.177682	0.205287	0.113993	0.138822	0.117123	0.181624	0.206869	0.232386	0.204293	0.133066	0.148064
0.23	0.393746	0.318736	0.469089	0.417616	0.345005	0.372553	0.352593	0.415201	0.363245	0.417991	0.304331	0.288132	0.244288	0.290554	0.259659	0.321601	0.308252	0.297322	0.275157	0.355754	0.258344	0.265674	0.257219	0.343042	0.245617	0.240671	0.321494	0.264375	0.234411	0.331714	0.451851	0.299619	0.2219	0.275451	0.191165	0.233123	0.243612	0.183315	0.179974	0.196084	0.126425	0.148321	0.129675	0.183394	0.190554	0.221155	0.21601	0.153965	0.162404
0.348	0.490375	0.336981	0.489872	0.502877	0.379182	0.485502	0.391005	0.387188	0.359879	0.450209	0.336691	0.361115	0.274048	0.281496	0.248347	0.286319	0.324033	0.265972	0.296605	0.411644	0.231361	0.291967	0.249992	0.451691	0.24545	0.380743	0.315044	0.276548	0.257237	0.343802	0.385956	0.272762	0.243128	0.282145	0.198368	0.259302	0.223049	0.192513	0.189309	0.236459	0.119257	0.164028	0.128308	0.231302	0.209948	0.260421	0.193331	0.144878	0.169503
0.465	0.407286	0.230972	0.537375	0.438894	0.371447	0.454306	0.364015	0.487036	0.373256	0.423361	0.330219	0.292835	0.305743	0.294776	0.252139	0.253531	0.270153	0.303412	0.313942	0.34028	0.336772	0.32614	0.358406	0.431684	0.271273	0.298087	0.377025	0.282478	0.290829	0.345978	0.372658	0.325405	0.237055	0.260256	0.252349	0.270087	0.261249	0.232653	0.220096	0.211224	0.118154	0.161485	0.157515	0.218974	0.190143	0.249696	0.204482	0.163455	0.161615
0.582	0.468526	0.335723	0.493011	0.53854	0.456256	0.430769	0.436145	0.456989	0.425382	0.458632	0.338061	0.339048	0.308163	0.427962	0.313212	0.296297	0.31464	0.373999	0.323721	0.386033	0.326501	0.328452	0.355572	0.394451	0.281302	0.365073	0.425702	0.341237	0.321506	0.395179	0.37983	0.382866	0.24603	0.313405	0.229508	0.271286	0.212016	0.199502	0.208714	0.266443	0.122816	0.168441	0.144426	0.245705	0.206664	0.273594	0.247003	0.150027	0.186783
0.699	0.472988	0.344531	0.575801	0.532097	0.395216	0.488009	0.458598	0.443768	0.408381	0.456947	0.41915	0.352162	0.346713	0.376684	0.356696	0.318892	0.329669	0.359023	0.305273	0.391236	0.369357	0.359713	0.35954	0.403991	0.315483	0.344738	0.433261	0.338896	0.33211	0.385025	0.471127	0.368501	0.267527	0.308251	0.260443	0.281794	0.263876	0.220229	0.193321	0.256497	0.126575	0.161709	0.133778	0.229105	0.231291	0.264812	0.234436	0.179205	0.194957
0.817	0.468218	0.306232	0.540428	0.441666	0.360054	0.489124	0.431451	0.46836	0.42124	0.490639	0.352375	0.325392	0.370344	0.312892	0.3599	0.39858	0.356948	0.29862	0.284603	0.390569	0.345175	0.341214	0.34636	0.498596	0.357018	0.379667	0.453921	0.35341	0.345627	0.362056	0.544194	0.33977	0.281768	0.3122	0.249537	0.26723	0.261099	0.200935	0.221324	0.233045	0.124821	0.171433	0.14848	0.239968	0.228829	0.255692	0.24294	0.183344	0.182122
0.934	0.483143	0.363562	0.646546	0.525429	0.420813	0.451102	0.453278	0.475664	0.427885	0.453999	0.411003	0.416281	0.362037	0.362789	0.341526	0.379834	0.354017	0.40395	0.306607	0.415379	0.403809	0.384208	0.299168	0.436321	0.364456	0.382657	0.426005	0.390476	0.351131	0.359518	0.520287	0.350478	0.240817	0.296938	0.28493	0.275895	0.277685	0.225604	0.222716	0.24299	0.140612	0.163953	0.129529	0.218913	0.213847	0.282207	0.230089	0.164364	0.186998
1.051	0.578387	0.28492	0.588695	0.457849	0.508999	0.384112	0.500139	0.462628	0.478717	0.538334	0.406968	0.331813	0.329212	0.384207	0.350092	0.412906	0.359277	0.388775	0.333723	0.445926	0.43658	0.390203	0.273092	0.354039	0.402731	0.452035	0.44989	0.368939	0.341337	0.397476	0.509379	0.36056	0.266828	0.302762	0.272241	0.275803	0.260799	0.234146	0.225991	0.273864	0.130536	0.170161	0.162204	0.24601	0.220927	0.251892	0.2522	0.163859	0.207935
1.552	0.639164	0.413185	0.69846	0.532471	0.421095	0.434947	0.582831	0.621275	0.549312	0.496957	0.470164	0.380649	0.432444	0.350584	0.377097	0.492807	0.320126	0.475535	0.362172	0.47007	0.442369	0.458977	0.376263	0.540996	0.373147	0.413279	0.457852	0.432613	0.369667	0.383332	0.44707	0.395626	0.317238	0.375524	0.283764	0.276448	0.271981	0.231219	0.232706	0.294497	0.134446	0.182428	0.158248	0.26615	0.226776	0.271905	0.265807	0.180921	0.220196
2.05	0.714559	0.446215	0.760383	0.63489	0.486636	0.459737	0.544575	0.589934	0.53231	0.508222	0.517294	0.401992	0.440751	0.381366	0.446998	0.478552	0.42473	0.344147	0.34428	0.416313	0.472993	0.475678	0.422463	0.505619	0.346488	0.440313	0.508746	0.443226	0.422766	0.449699	0.553757	0.45737	0.298966	0.306778	0.28301	0.290644	0.30763	0.259113	0.246707	0.317208	0.148582	0.197387	0.176368	0.231363	0.250377	0.326623	0.262122	0.179407	0.218475
2.551	0.682555	0.505196	0.72289	0.5766	0.506326	0.475196	0.687662	0.580319	0.484931	0.599717	0.468108	0.405067	0.422766	0.435562	0.430258	0.522173	0.381295	0.359122	0.414403	0.452195	0.472339	0.494777	0.499842	0.495019	0.467081	0.535409	0.533942	0.428556	0.448182	0.489834	0.614721	0.406868	0.372054	0.350221	0.307634	0.334337	0.338551	0.273927	0.266031	0.33836	0.143218	0.202847	0.176368	0.246132	0.233446	0.347227	0.260327	0.190512	0.237906
3.05	0.69071	0.578491	0.773022	0.640284	0.628126	0.551657	0.675145	0.587253	0.584696	0.7308	0.494757	0.455079	0.497286	0.367549	0.465568	0.581903	0.395122	0.42881	0.389065	0.471537	0.500909	0.495034	0.507636	0.532119	0.421953	0.415672	0.557626	0.426137	0.456357	0.48391	0.485172	0.332276	0.345022	0.368763	0.328692	0.324105	0.316411	0.29997	0.25162	0.318692	0.157254	0.208008	0.180178	0.224711	0.275826	0.344947	0.286595	0.226555	0.219407
3.551	0.636241	0.513061	0.917057	0.66838	0.597043	0.432161	0.676944	0.600751	0.684979	0.645096	0.470925	0.488812	0.525675	0.460818	0.468511	0.562088	0.390538	0.522659	0.359394	0.469136	0.49316	0.587446	0.579488	0.584323	0.496749	0.523686	0.522453	0.434018	0.479426	0.516671	0.542999	0.416504	0.334166	0.408457	0.315934	0.342541	0.317762	0.285276	0.289367	0.35736	0.168082	0.201875	0.203622	0.278905	0.2866	0.369098	0.257019	0.200608	0.23217
4.05	0.708405	0.555449	0.75945	0.672426	0.52011	0.440239	0.684846	0.749321	0.664093	0.595611	0.581404	0.517028	0.452606	0.45767	0.457656	0.497725	0.437881	0.548118	0.428961	0.492746	0.488772	0.517987	0.581472	0.561136	0.466329	0.501677	0.608924	0.426839	0.455953	0.457194	0.51177	0.395626	0.379202	0.383021	0.305439	0.314334	0.337725	0.269089	0.283062	0.346301	0.153495	0.190655	0.197859	0.279821	0.266077	0.403382	0.287918	0.197479	0.247657
4.551	0.632086	0.499062	0.880582	0.617957	0.486214	0.504443	0.676475	0.742942	0.603164	0.719639	0.60318	0.534754	0.50027	0.356955	0.463737	0.563371	0.443517	0.445883	0.471746	0.524093	0.580177	0.619135	0.573535	0.605126	0.536362	0.468303	0.630995	0.442992	0.458381	0.521023	0.550619	0.395536	0.394572	0.402901	0.317443	0.353695	0.338025	0.296386	0.255796	0.324407	0.144271	0.206437	0.202987	0.277013	0.26382	0.390631	0.286784	0.210705	0.248876
5.051	0.596082	0.502129	0.81094	0.612263	0.543316	0.488288	0.644712	0.712618	0.561826	0.711427	0.554755	0.478683	0.490431	0.446079	0.53475	0.581761	0.468165	0.567987	0.427183	0.500883	0.543391	0.544708	0.544058	0.634276	0.495412	0.564715	0.721094	0.491138	0.434341	0.582917	0.601721	0.377067	0.376945	0.413611	0.308526	0.359963	0.358739	0.292503	0.263247	0.377399	0.145574	0.183325	0.201668	0.245461	0.281367	0.439776	0.314754	0.218781	0.26085
5.551	0.611161	0.564964	0.867519	0.723523	0.574399	0.507925	0.720285	0.74211	0.608342	0.737012	0.610109	0.470905	0.592775	0.439477	0.54155	0.69616	0.515432	0.532743	0.511419	0.40951	0.548993	0.594212	0.511321	0.664353	0.431313	0.516151	0.644903	0.478809	0.455791	0.586422	0.577963	0.344946	0.412146	0.413076	0.317169	0.354156	0.387483	0.272911	0.254895	0.396101	0.158808	0.208158	0.212853	0.298191	0.288652	0.431501	0.343858	0.23544	0.266156
6.051	0.649166	0.495524	0.804917	0.721575	0.577353	0.673659	0.710428	0.71798	0.628364	0.694055	0.607749	0.554017	0.543015	0.463965	0.558682	0.601718	0.482593	0.610318	0.4633	0.444992	0.537509	0.604489	0.546042	0.614268	0.436578	0.564476	0.704868	0.455945	0.472465	0.529726	0.659249	0.348336	0.407739	0.400625	0.326977	0.358488	0.354311	0.308631	0.273728	0.365301	0.161164	0.237328	0.227701	0.295566	0.296143	0.401271	0.336393	0.244324	0.246295
7.051	0.719637	0.604757	0.85963	0.699023	0.653302	0.548593	0.668104	0.639581	0.593844	0.647096	0.628687	0.568939	0.48906	0.508488	0.54482	0.560306	0.47831	0.601333	0.4633	0.458998	0.609961	0.649111	0.628664	0.657331	0.636314	0.639118	0.652562	0.534914	0.506785	0.613017	0.501609	0.372338	0.495661	0.423987	0.335208	0.395821	0.387708	0.325773	0.309264	0.380441	0.150387	0.231718	0.214465	0.278905	0.341293	0.432008	0.329495	0.242002	0.284225
8.05	0.720868	0.589737	0.918075	0.741729	0.723343	0.603187	0.727169	0.837058	0.681526	0.761754	0.637062	0.48429	0.636326	0.581568	0.560382	0.575132	0.526404	0.490511	0.482081	0.543034	0.564398	0.619563	0.616476	0.642226	0.510622	0.605864	0.61104	0.607017	0.52265	0.544837	0.60202	0.286235	0.412092	0.448285	0.355717	0.43297	0.407371	0.298835	0.32302	0.38393	0.169536	0.253708	0.221498	0.302096	0.337189	0.43015	0.33318	0.23655	0.324378
9.05	0.719791	0.587299	0.864126	0.873067	0.619406	0.525334	0.880818	0.727317	0.70129	0.753226	0.633332	0.608912	0.567532	0.545105	0.69044	0.606422	0.495744	0.531345	0.433073	0.541567	0.628914	0.61982	0.642978	0.616786	0.485217	0.602275	0.614265	0.610996	0.555027	0.611204	0.611284	0.389915	0.467554	0.433827	0.375609	0.419788	0.401893	0.330791	0.317534	0.421558	0.163721	0.239572	0.261939	0.361356	0.332674	0.446701	0.344047	0.243517	0.34173
10.051	0.675939	0.559145	0.826293	0.83643	0.686353	0.590514	0.820657	0.738504	0.686705	0.688264	0.587724	0.565321	0.590033	0.53359	0.664285	0.572281	0.56563	0.648457	0.497306	0.566511	0.620792	0.660073	0.612366	0.675351	0.484297	0.620338	0.578991	0.61123	0.544666	0.585576	0.692122	0.448982	0.436007	0.433559	0.378284	0.416193	0.437692	0.334614	0.339888	0.426457	0.164473	0.265227	0.252269	0.349028	0.344064	0.419172	0.35548	0.249473	0.378871
11.05	0.636395	0.708801	0.943693	0.758511	0.72039	0.616836	0.777864	0.743866	0.695076	0.709953	0.630591	0.668962	0.663183	0.556543	0.724835	0.67214	0.5373	0.618006	0.501973	0.497148	0.659352	0.629412	0.692012	0.715101	0.547644	0.652156	0.679975	0.593439	0.559803	0.614952	0.668364	0.531605	0.382588	0.466359	0.360244	0.422185	0.448499	0.330671	0.295836	0.417254	0.180314	0.277194	0.256225	0.399256	0.317282	0.445856	0.375324	0.236248	0.371486
12.051	0.647012	0.704947	0.853353	0.85636	0.678899	0.672266	0.707611	0.767442	0.639152	0.767229	0.730029	0.58359	0.647779	0.595847	0.687759	0.649759	0.581035	0.610318	0.537424	0.553439	0.695951	0.679429	0.664377	0.708741	0.529844	0.590553	0.76836	0.659376	0.595256	0.651822	0.736201	0.450767	0.349214	0.462342	0.367515	0.439607	0.415252	0.377321	0.334729	0.413691	0.168884	0.295669	0.258227	0.436301	0.344269	0.48622	0.386001	0.224536	0.374282
13.05	0.540843	0.565515	0.820101	0.900039	0.79662	0.588007	0.730064	0.719552	0.719413	0.745119	0.65724	0.653226	0.657457	0.667161	0.71385	0.734293	0.517386	0.562995	0.497973	0.525694	0.636757	0.702297	0.707318	0.648983	0.537783	0.621414	0.710108	0.626681	0.563202	0.621117	0.6978	0.467898	0.372753	0.42653	0.415872	0.441819	0.45758	0.327326	0.355036	0.432914	0.195904	0.289536	0.250755	0.460468	0.339959	0.467389	0.417089	0.277036	0.411424
14.05	0.790416	0.669794	0.968801	0.887302	0.771866	0.618647	0.737574	0.656037	0.692832	0.711322	0.678178	0.631069	0.759075	0.67929	0.701295	0.686039	0.532791	0.669823	0.537424	0.61013	0.695391	0.748546	0.746007	0.663028	0.520149	0.629907	0.66395	0.640961	0.649326	0.674791	0.680168	0.371624	0.368669	0.464752	0.429591	0.432877	0.466961	0.362926	0.372313	0.490804	0.185728	0.270089	0.289193	0.49556	0.315742	0.431163	0.407357	0.28279	0.411782
15.051	0.707174	0.793105	0.788036	0.761283	0.718843	0.573383	0.698067	0.684697	0.763427	0.804606	0.694167	0.677463	0.689716	0.600376	0.640745	0.723388	0.58607	0.572879	0.514753	0.54837	0.664394	0.719426	0.78583	0.609763	0.57982	0.67895	0.737319	0.659376	0.615168	0.626799	0.698696	0.45389	0.367809	0.490925	0.411071	0.417852	0.447898	0.384489	0.339233	0.457925	0.198661	0.30255	0.259741	0.442953	0.29368	0.476256	0.406979	0.252805	0.40662
16.051	0.605775	0.789409	0.890931	0.845046	0.776226	0.575194	0.85281	0.673788	0.791389	0.78934	0.650996	0.73272	0.783593	0.626015	0.658073	0.757886	0.602152	0.672119	0.557205	0.549704	0.72032	0.686367	0.616618	0.620098	0.574471	0.527514	0.728652	0.69254	0.622048	0.702716	0.636387	0.370642	0.432514	0.49956	0.403594	0.488739	0.490902	0.378755	0.356182	0.481378	0.215654	0.290807	0.267361	0.497818	0.320668	0.446025	0.410003	0.278449	0.41673
Nonlin Fit					t test on data PM versus Deformation at 16s post-bleach
	YFP-b2AR : PM	YFP-b2AR : Deformation
One phase decay
Best-fit values					Column B	YFP-b2AR : PM (16s)
Y0	0.3084	0.2002			vs.	vs.
Plateau	0.6705	0.3921			Column A	YFP-b2AR : Deformation (16s)
K	0.2771	0.1545
Half Life	2.502	4.485			Unpaired t test
Tau	3.609	6.471			P value	<0.0001
Span	-0.3621	-0.1919			P value summary	****
95% CI (profile likelihood)					Significantly different (P < 0.05)?	Yes
Y0	0.2938 to 0.3226	0.1888 to 0.2112			One- or two-tailed P value?	Two-tailed
Plateau	0.6550 to 0.6879	0.3686 to 0.4326			t, df	t=12.51, df=58
K	0.2353 to 0.3245	0.1014 to 0.2162
Half Life	2.136 to 2.945	3.205 to 6.833			How big is the difference?
Tau	3.082 to 4.249	4.624 to 9.858			Mean of column A	0.6891
Goodness of Fit					Mean of column B	0.3807
Degrees of Freedom	897	897			Difference between means (B - A) ± SEM	-0.3083 ± 0.02465
R squared	0.6719	0.3695			95% confidence interval	-0.3577 to -0.2590
Sum of Squares	7.028	5.61			R squared (eta squared)	0.7295
Sy.x	0.08851	0.07908
Constraints					F test to compare variances
K	K > 0	K > 0			F, DFn, Dfd	1.070, 29, 29
					P value	0.8564
Number of points					P value summary	ns
# of X values	900	900			Significantly different (P < 0.05)?	No
# Y values analyzed	900	900
					Data analyzed
					Sample size, column A	30
					Sample size, column B	30
					QQ plot :	normality passed
[truncated: 11 more columns]

## Sheet: Figure 2D
time (s)	YFP-CD4 : PM																														YFP-CD4 : Deformation
-2.367	1.06846	0.993983	1.01798	0.957221	1.05762	0.991926	1.03602	0.985446	1.06846	1.06846	1.03351	1.04769	1.04174	1.04769	1.04769	1.02573	1.04769	1.02866	1.03043	0.978112	1.04963	0.993808	0.937128	1.03363	0.992364	1.04963	1.04963	1.00677	0.995545	1.04963	0.976958	1.03878	1.03151	1.03692	1.01967	1.02257	1.03026	0.996061	0.990142	1.03878	0.976958	1.03878	1.03151	1.03692	1.01967	1.02257	1.03026	0.996061	0.990142
-2.247	0.978308	1.013	1.05181	1.06846	1.06304	0.969388	0.879972	0.957973	1.04071	1.039	1.00833	0.99941	1.02636	0.998933	0.978086	1.04769	1.00183	1.04769	1.04769	0.932038	1.00482	1.0102	0.953306	1.04743	0.991248	1.03086	1.02248	1.01903	1.04158	1.04717	1.03608	1.01502	1.03878	1.03878	1.01376	1.00943	1.00018	1.00393	0.923738	1.02015	1.03608	1.01502	1.03878	1.03878	1.01376	1.00943	1.00018	1.00393	0.923738
-2.129	1.06805	1.01696	0.972767	0.991935	1.00438	0.959644	1.00026	1.02894	1.03584	1.05662	1.04666	1.00058	1.04749	0.991156	0.995998	1.01109	0.925376	1.01813	0.979489	1.02815	1.02575	1.03198	0.887028	0.920362	1.04963	1.0324	1.01728	1.04963	1.03615	1.02468	1.03878	0.980568	1.02105	1.01752	0.970108	1.03878	1.03355	0.992055	1.03878	1.02813	1.03878	0.980568	1.02105	1.01752	0.970108	1.03878	1.03355	0.992055	1.03878
-2.009	0.957599	0.997153	0.94389	1.03104	1.06825	1.04921	1.06846	1.04278	1.01002	1.01459	1.04769	0.952761	1.03415	0.955911	1.01384	1.01175	0.95789	1.03998	1.00608	1.00571	0.937468	1.02902	1.03791	0.953977	0.995561	1.03892	1.00157	0.994818	1.01861	1.01888	1.02451	1.00736	1.00085	0.974616	1.03878	1.00274	1.03878	1.01493	0.90628	1.018	1.02451	1.00736	1.00085	0.974616	1.03878	1.00274	1.03878	1.01493	0.90628
-1.892	1.03961	1.06846	0.972767	0.929946	1.02819	0.998148	0.907731	0.967131	1.03618	1.00066	0.972233	0.982277	1.00933	0.987082	1.0158	1.04616	0.990262	1.04305	0.979489	1.00923	0.947165	1.00286	1.011	1.04963	1.01088	1.02512	0.990292	1.02294	1.02078	1.03784	1.0237	0.99376	1.01425	0.987222	0.981056	0.997632	0.99743	0.977624	0.978794	1.00906	1.0237	0.99376	1.01425	0.987222	0.981056	0.997632	0.99743	0.977624	0.978794
-1.775	1.01199	0.882264	1.03242	0.922958	1.06846	1.02151	0.984042	0.970117	1.0184	1.05077	1.01574	0.999643	1.02253	1.00585	0.971678	1.04244	0.989197	0.980072	0.984412	0.886656	0.992778	0.985142	1.04963	1.01366	1.04695	1.03093	0.963855	0.995119	1.01472	1.00818	0.977557	1.03646	1.01558	0.973404	1.01078	0.9898	1.02212	1.02483	0.994694	1.01715	0.977557	1.03646	1.01558	0.973404	1.01078	0.9898	1.02212	1.02483	0.994694
-1.658	1.06045	0.82865	1.06846	0.929157	1.02415	0.926072	0.966472	1.0391	1.05396	1.00369	0.973588	1.04606	1.04769	0.996032	0.972916	0.992587	0.97152	0.990862	0.999183	0.979558	1.00836	1.00887	0.883562	0.991896	1.01014	1.01392	0.951977	0.978128	0.940287	1.0068	0.997849	0.974539	0.966388	0.984313	1.00022	1.01062	0.970423	0.979989	0.901167	1.00322	0.997849	0.974539	0.966388	0.984313	1.00022	1.01062	0.970423	0.979989	0.901167
-1.541	0.908311	0.907091	1.01187	0.917999	1.06581	1.06846	0.966264	1.06846	1.04354	1.04774	1.00602	0.968259	1.02143	0.996834	0.954495	1.02713	1.01951	0.973859	0.980211	1.04769	0.966895	1.00185	0.960486	1.00513	1.01073	1.00013	0.942672	0.987225	1.04963	1.01004	1.0128	1.02382	0.980785	0.98108	1.00535	0.992724	1.00147	1.03878	0.986651	0.989864	1.0128	1.02382	0.980785	0.98108	1.00535	0.992724	1.00147	1.03878	0.986651
-1.423	0.969334	0.928352	0.923022	0.932876	1.02627	1.04909	0.87415	1.00545	1.04264	0.986068	0.937809	0.980719	1.0373	0.983193	0.969276	1.02873	1.02902	0.963199	0.954741	0.967803	0.97452	1.04963	0.867302	1.01341	1.04821	0.986756	0.948255	1.01279	0.919215	0.995505	0.962219	1.02803	0.978186	0.997484	0.985426	0.967592	0.976407	1.03424	0.935959	1.01121	0.962219	1.02803	0.978186	0.997484	0.985426	0.967592	0.976407	1.03424	0.935959
-1.306	0.922945	0.807785	1.05887	0.996781	1.01958	1.00073	1.01534	0.992713	1.02452	0.980363	0.997094	0.972464	1.00269	0.997328	0.97146	0.988594	0.996083	0.957967	0.952049	0.92701	1.03906	1.01465	0.878775	0.944964	0.98805	1.0058	0.952853	0.977226	1.03091	0.976449	0.982683	1.03533	0.975719	0.968798	1.0031	0.943549	0.972148	1.009	0.959653	0.980693	0.982683	1.03533	0.975719	0.968798	1.0031	0.943549	0.972148	1.009	0.959653
BLEACH
0	0.207922	0.178803	0.215316	0.171653	0.205425	0.182068	0.183813	0.17748	0.179531	0.19938	0.19953	0.178808	0.164619	0.157395	0.148391	0.162059	0.155827	0.146559	0.129255	0.159907	0.162721	0.162304	0.150631	0.148346	0.153123	0.158368	0.131094	0.131645	0.148952	0.17484	0.09732	0.095881	0.13178	0.092686	0.088454	0.096318	0.097517	0.089002	0.08698	0.086447	0.09732	0.095881	0.13178	0.092686	0.088454	0.096318	0.097517	0.089002	0.08698
0.113	0.243956	0.219345	0.185174	0.204563	0.22009	0.229845	0.21074	0.210627	0.218155	0.232887	0.226225	0.198901	0.198268	0.193935	0.187928	0.185153	0.19686	0.166179	0.149342	0.190078	0.211143	0.170891	0.214762	0.172705	0.192464	0.200306	0.142151	0.136006	0.162608	0.2047	0.120219	0.099961	0.141379	0.096322	0.098202	0.10306	0.10695	0.091946	0.093028	0.097146	0.120219	0.099961	0.141379	0.096322	0.098202	0.10306	0.10695	0.091946	0.093028
0.23	0.256519	0.241926	0.226382	0.248519	0.24517	0.240293	0.207621	0.231928	0.25123	0.260617	0.246465	0.241812	0.209826	0.237882	0.205403	0.225219	0.20545	0.212809	0.159255	0.226284	0.237761	0.211799	0.202547	0.188538	0.203247	0.2225	0.165359	0.155929	0.185489	0.223461	0.122141	0.10327	0.15591	0.0981	0.092919	0.09488	0.124901	0.109756	0.088103	0.09375	0.122141	0.10327	0.15591	0.0981	0.092919	0.09488	0.124901	0.109756	0.088103
0.348	0.268669	0.239417	0.2326	0.240517	0.274714	0.260131	0.271976	0.245366	0.273657	0.281342	0.256983	0.265564	0.239098	0.245968	0.24494	0.236666	0.22838	0.231971	0.172646	0.254004	0.272472	0.216093	0.246291	0.234008	0.235077	0.251065	0.168424	0.165402	0.183228	0.245168	0.143417	0.114604	0.157576	0.097292	0.121972	0.110743	0.139402	0.101696	0.087105	0.099354	0.143417	0.114604	0.157576	0.097292	0.121972	0.110743	0.139402	0.101696	0.087105
0.465	0.318647	0.324857	0.238713	0.289995	0.311059	0.319412	0.276551	0.27911	0.30877	0.293329	0.295551	0.291498	0.290939	0.261029	0.251784	0.274735	0.263521	0.240015	0.18315	0.249164	0.301833	0.24935	0.279059	0.228974	0.24638	0.269198	0.194205	0.173973	0.190825	0.250374	0.154738	0.109164	0.165708	0.103756	0.111359	0.097359	0.131316	0.100055	0.097892	0.107054	0.154738	0.109164	0.165708	0.103756	0.111359	0.097359	0.131316	0.100055	0.097892
0.582	0.367521	0.305973	0.275073	0.33181	0.300326	0.315656	0.27811	0.303	0.309563	0.327269	0.319217	0.314394	0.310772	0.302013	0.278579	0.28778	0.26707	0.274938	0.182493	0.289329	0.34049	0.268398	0.281865	0.285324	0.281779	0.276689	0.191304	0.181266	0.226367	0.281904	0.158839	0.114014	0.169508	0.11111	0.11717	0.110099	0.140211	0.101551	0.10076	0.104959	0.158839	0.114014	0.169508	0.11111	0.11717	0.110099	0.140211	0.101551	0.10076
0.699	0.329692	0.308614	0.305953	0.306789	0.331782	0.313308	0.31034	0.294539	0.332896	0.329363	0.350453	0.336122	0.321031	0.329727	0.297802	0.322787	0.271969	0.28998	0.204222	0.301146	0.344168	0.278469	0.269897	0.294987	0.283564	0.287821	0.200773	0.188709	0.212168	0.30037	0.166059	0.118729	0.165375	0.105049	0.122404	0.124623	0.14738	0.105075	0.094463	0.111186	0.166059	0.118729	0.165375	0.105049	0.122404	0.124623	0.14738	0.105075	0.094463
0.817	0.379119	0.345326	0.278445	0.329781	0.340603	0.350872	0.299423	0.345802	0.359628	0.381934	0.36655	0.342742	0.315491	0.338059	0.320592	0.321257	0.300508	0.33177	0.20048	0.326226	0.384966	0.30876	0.262551	0.303837	0.316584	0.311835	0.22858	0.198257	0.228085	0.303121	0.169007	0.119862	0.174507	0.111514	0.106509	0.118526	0.148836	0.1016	0.103753	0.123018	0.169007	0.119862	0.174507	0.111514	0.106509	0.118526	0.148836	0.1016	0.103753
0.934	0.394996	0.315745	0.343051	0.379485	0.33072	0.382449	0.331133	0.336644	0.359061	0.394283	0.385036	0.360731	0.33341	0.370958	0.324524	0.348078	0.318113	0.336936	0.215053	0.344391	0.393526	0.325857	0.307204	0.292794	0.302305	0.321637	0.243194	0.221789	0.240747	0.3264	0.180755	0.131332	0.17844	0.11014	0.129607	0.132456	0.156598	0.104206	0.101882	0.120867	0.180755	0.131332	0.17844	0.11014	0.129607	0.132456	0.156598	0.104206	0.101882
1.051	0.40107	0.388508	0.305636	0.358972	0.378117	0.412266	0.34756	0.352969	0.40335	0.387928	0.415635	0.362756	0.328828	0.379291	0.326563	0.329376	0.345658	0.354333	0.228445	0.361803	0.43827	0.315317	0.284341	0.336965	0.322236	0.355523	0.232356	0.220286	0.245721	0.342607	0.181012	0.141441	0.17744	0.123312	0.124949	0.120707	0.16021	0.10744	0.107369	0.118319	0.181012	0.141441	0.17744	0.123312	0.124949	0.120707	0.16021	0.10744	0.107369
1.552	0.462232	0.38864	0.340416	0.455787	0.413506	0.432104	0.409004	0.410105	0.397346	0.385328	0.4295	0.376229	0.401802	0.421324	0.353794	0.354534	0.386975	0.387359	0.240655	0.40398	0.457264	0.369653	0.338485	0.391935	0.356147	0.367495	0.25436	0.229383	0.26833	0.380914	0.216086	0.156039	0.188638	0.132281	0.128262	0.1273	0.174711	0.116272	0.115288	0.119395	0.216086	0.156039	0.188638	0.132281	0.128262	0.1273	0.174711	0.116272	0.115288
2.05	0.519942	0.389432	0.3753	0.425131	0.401391	0.415435	0.400167	0.393283	0.456472	0.423312	0.479941	0.416648	0.400434	0.449594	0.388963	0.385747	0.421548	0.401551	0.265928	0.430882	0.475723	0.410404	0.384211	0.401841	0.407833	0.414824	0.294209	0.258403	0.275565	0.404095	0.227535	0.151007	0.199503	0.125736	0.142428	0.131415	0.173794	0.117575	0.123705	0.132133	0.227535	0.151007	0.199503	0.125736	0.142428	0.131415	0.173794	0.117575	0.123705
2.551	0.525741	0.504453	0.409869	0.482161	0.461754	0.437973	0.421064	0.421652	0.452508	0.491265	0.467191	0.44998	0.433194	0.50317	0.398137	0.427078	0.472449	0.464399	0.277284	0.481482	0.501739	0.447175	0.384211	0.415645	0.405156	0.437368	0.3126	0.295919	0.305862	0.418829	0.259064	0.159665	0.211168	0.149655	0.144157	0.136025	0.188403	0.119941	0.124516	0.132869	0.259064	0.159665	0.211168	0.149655	0.144157	0.136025	0.188403	0.119941	0.124516
3.05	0.561499	0.459026	0.439063	0.45838	0.455271	0.541392	0.466393	0.416276	0.483883	0.505274	0.533489	0.479963	0.467321	0.533414	0.438256	0.442318	0.491688	0.45629	0.290413	0.50059	0.48114	0.461617	0.409963	0.471833	0.429251	0.437508	0.312107	0.291033	0.311289	0.427276	0.250092	0.171089	0.212301	0.149089	0.17028	0.141478	0.173255	0.122161	0.121336	0.141078	0.250092	0.171089	0.212301	0.149089	0.17028	0.141478	0.173255	0.122161	0.121336
3.551	0.575857	0.492568	0.457085	0.552152	0.512658	0.502067	0.460883	0.433298	0.499968	0.554523	0.509265	0.498264	0.470946	0.547672	0.473061	0.451902	0.475999	0.485	0.302427	0.502099	0.529428	0.475669	0.398903	0.440247	0.452305	0.459002	0.323876	0.298551	0.326392	0.419615	0.291917	0.170953	0.205369	0.159675	0.161541	0.135331	0.167865	0.128725	0.124641	0.150985	0.291917	0.170953	0.205369	0.159675	0.161541	0.135331	0.167865	0.128725	0.124641
4.05	0.641989	0.504981	0.477214	0.537951	0.510214	0.564165	0.461195	0.471521	0.558188	0.526866	0.582176	0.509401	0.498098	0.575942	0.517695	0.48072	0.523705	0.480226	0.308794	0.518316	0.581996	0.472391	0.492335	0.482469	0.470079	0.464253	0.336903	0.305092	0.353975	0.476094	0.294523	0.178932	0.236564	0.155473	0.16423	0.132753	0.168781	0.136978	0.136238	0.152117	0.294523	0.178932	0.236564	0.155473	0.16423	0.132753	0.168781	0.136978	0.136238
4.551	0.637295	0.569688	0.57955	0.52251	0.531681	0.551487	0.522015	0.504469	0.554223	0.524266	0.570144	0.519291	0.48777	0.576127	0.498982	0.518456	0.542589	0.502331	0.325468	0.537738	0.622927	0.485194	0.472443	0.517059	0.463683	0.478115	0.369854	0.340728	0.348097	0.475308	0.301957	0.168777	0.24383	0.149978	0.163942	0.136769	0.180694	0.138523	0.140166	0.158288	0.301957	0.168777	0.24383	0.149978	0.163942	0.136769	0.180694	0.138523	0.140166
5.051	0.64903	0.542089	0.547932	0.565	0.525411	0.548553	0.565057	0.518803	0.549579	0.593085	0.584647	0.557607	0.50097	0.61384	0.52017	0.535028	0.55558	0.542551	0.339122	0.584567	0.565878	0.521261	0.521388	0.539794	0.501982	0.480776	0.367008	0.347119	0.3755	0.498489	0.310714	0.191082	0.247029	0.17414	0.176811	0.139445	0.20824	0.142191	0.134804	0.174762	0.310714	0.191082	0.247029	0.17414	0.176811	0.139445	0.20824	0.142191	0.134804
5.551	0.583312	0.599665	0.558998	0.598024	0.529768	0.563344	0.545408	0.514224	0.560227	0.585936	0.613731	0.566797	0.515606	0.606742	0.552863	0.531102	0.591928	0.566684	0.35317	0.50323	0.607478	0.499949	0.498278	0.522743	0.515666	0.496038	0.379926	0.360952	0.363924	0.499275	0.300931	0.184418	0.253095	0.167513	0.169368	0.143857	0.16269	0.142384	0.136612	0.16944	0.300931	0.184418	0.253095	0.167513	0.169368	0.143857	0.16269	0.142384	0.136612
6.051	0.584141	0.597816	0.572278	0.628342	0.559843	0.58823	0.574414	0.511934	0.579256	0.590124	0.632617	0.565629	0.542963	0.641677	0.549222	0.559986	0.605558	0.504685	0.350676	0.531013	0.614634	0.519622	0.513464	0.48791	0.539315	0.501779	0.382115	0.383658	0.426597	0.494953	0.308108	0.190175	0.262494	0.175352	0.188768	0.135728	0.172339	0.14919	0.137922	0.18031	0.308108	0.190175	0.262494	0.175352	0.188768	0.135728	0.172339	0.14919	0.137922
7.051	0.723722	0.588968	0.581869	0.678947	0.673767	0.559	0.547071	0.545579	0.621505	0.639879	0.646641	0.633305	0.518342	0.681736	0.568954	0.592132	0.608398	0.570411	0.381463	0.589029	0.645065	0.549366	0.517921	0.551243	0.535894	0.502339	0.413151	0.361253	0.432838	0.54711	0.32383	0.195887	0.26476	0.167433	0.187375	0.128242	0.185654	0.16531	0.141974	0.179574	0.32383	0.195887	0.26476	0.167433	0.187375	0.128242	0.185654	0.16531	0.141974
8.05	0.720546	0.550804	0.563003	0.665535	0.597145	0.623916	0.521392	0.59943	0.657298	0.593735	0.64194	0.637978	0.513691	0.719202	0.628005	0.595992	0.637718	0.588592	0.399844	0.628063	0.680311	0.543355	0.587418	0.574221	0.577391	0.509411	0.444241	0.394108	0.463134	0.554182	0.35271	0.200783	0.277825	0.17115	0.184926	0.136322	0.194818	0.160725	0.151452	0.190896	0.35271	0.200783	0.277825	0.17115	0.184926	0.136322	0.194818	0.160725	0.151452
9.05	0.763622	0.627397	0.566587	0.678496	0.589812	0.5725	0.584811	0.573649	0.663981	0.630708	0.681702	0.61438	0.531404	0.750496	0.649412	0.622214	0.669167	0.616322	0.414942	0.587081	0.708401	0.594099	0.58197	0.639341	0.637406	0.56017	0.457597	0.397115	0.505188	0.55487	0.383726	0.204047	0.294356	0.190059	0.189825	0.124029	0.195141	0.166131	0.145716	0.195086	0.383726	0.204047	0.294356	0.190059	0.189825	0.124029	0.195141	0.166131	0.145716
10.051	0.749677	0.633603	0.547195	0.720649	0.654107	0.69247	0.625878	0.576237	0.663414	0.681329	0.666483	0.671154	0.574423	0.744262	0.667178	0.635725	0.704805	0.619395	0.431616	0.619201	0.692417	0.582389	0.568434	0.641371	0.656147	0.520893	0.460498	0.428843	0.500938	0.608501	0.384409	0.222997	0.314353	0.193291	0.190113	0.133646	0.210289	0.175543	0.147337	0.218863	0.384409	0.222997	0.314353	0.193291	0.190113	0.133646	0.210289	0.175543	0.147337
11.05	0.722341	0.580517	0.671873	0.648066	0.6828	0.659367	0.615169	0.61894	0.648689	0.641829	0.730151	0.648958	0.535234	0.76426	0.720185	0.633329	0.668386	0.597552	0.437852	0.730834	0.768661	0.638754	0.574212	0.611085	0.696454	0.515922	0.476809	0.428767	0.49723	0.569014	0.418501	0.229207	0.306687	0.193048	0.190689	0.124673	0.213793	0.176556	0.163797	0.210144	0.418501	0.229207	0.306687	0.193048	0.190689	0.124673	0.213793	0.176556	0.163797
12.051	0.720684	0.608381	0.666709	0.657307	0.729029	0.71313	0.566721	0.655372	0.730469	0.66472	0.684013	0.645298	0.517931	0.781234	0.706715	0.717719	0.746477	0.642612	0.466342	0.655469	0.771871	0.608229	0.628604	0.682294	0.733936	0.542316	0.471993	0.477787	0.485111	0.594946	0.410341	0.251783	0.304887	0.203715	0.195299	0.13657	0.214871	0.206916	0.165668	0.212069	0.410341	0.251783	0.304887	0.203715	0.195299	0.13657	0.214871	0.206916	0.165668
13.05	0.742774	0.726306	0.617069	0.735864	0.727541	0.690944	0.625982	0.642332	0.748932	0.627025	0.697241	0.66321	0.540706	0.780925	0.699652	0.67772	0.773667	0.66269	0.464045	0.684697	0.850389	0.63165	0.609373	0.629922	0.666781	0.548338	0.500729	0.477711	0.49524	0.593767	0.392697	0.261258	0.324018	0.201452	0.206488	0.13077	0.227862	0.195959	0.165232	0.213484	0.392697	0.261258	0.324018	0.201452	0.206488	0.13077	0.227862	0.195959	0.165232
14.05	0.674157	0.678634	0.635302	0.755926	0.815747	0.734025	0.629517	0.669307	0.764903	0.703499	0.723378	0.686807	0.497892	0.819503	0.729432	0.672795	0.782115	0.683225	0.47934	0.664017	0.829656	0.610493	0.651962	0.598174	0.701809	0.570742	0.498759	0.477862	0.544258	0.619796	0.391501	0.263842	0.302821	0.206543	0.209417	0.122789	0.241609	0.198517	0.166977	0.205162	0.391501	0.263842	0.302821	0.206543	0.209417	0.122789	0.241609	0.198517	0.166977
15.051	0.687687	0.713365	0.675246	0.777791	0.729666	0.674275	0.662058	0.639346	0.787443	0.713897	0.69756	0.726058	0.549597	0.806294	0.73067	0.703077	0.742217	0.714289	0.494701	0.769554	0.779897	0.63446	0.62456	0.66508	0.685968	0.524043	0.485786	0.498913	0.507992	0.626967	0.422303	0.258221	0.320285	0.210745	0.193042	0.130671	0.236919	0.203054	0.173961	0.213541	0.422303	0.258221	0.320285	0.210745	0.193042	0.130671	0.236919	0.203054	0.173961
16.051	0.829201	0.724326	0.6509	0.733272	0.715001	0.712426	0.745855	0.643526	0.795599	0.744804	0.759793	0.684237	0.500491	0.866659	0.757683	0.716854	0.764864	0.738618	0.509077	0.757108	0.851526	0.634772	0.744899	0.666542	0.668492	0.570041	0.484965	0.486433	0.543534	0.630896	0.410042	0.265792	0.33475	0.205169	0.20716	0.128193	0.23832	0.20706	0.166977	0.225147	0.410042	0.265792	0.33475	0.205169	0.20716	0.128193	0.23832	0.20706	0.166977
Nonlin Fit					t test on data PM versus Deformation at 16s post-bleach
	YFP-CD4 : PM	YFP-CD4 : Deformation
One phase decay
Best-fit values					Column B	YFP-CD4 : PM
Y0	0.2136	0.1374			vs.	vs.
Plateau	0.6692	0.3094			Column A	YFP-CD4 : Deformation
K	0.2322	0.1412
Half Life	2.986	4.907			Unpaired t test
Tau	4.307	7.08			P value	<0.0001
Span	-0.4557	-0.172			P value summary	****
95% CI (profile likelihood)					Significantly different (P < 0.05)?	Yes
Y0	0.2024 to 0.2246	0.1268 to 0.1477			One- or two-tailed P value?	Two-tailed
Plateau	0.6543 to 0.6859	0.2848 to 0.3572			t, df	t=14.06, df=58
K	0.2078 to 0.2583	0.08554 to 0.2059
Half Life	2.683 to 3.336	3.366 to 8.103			How big is the difference?
Tau	3.871 to 4.812	4.856 to 11.69			Mean of column A	0.6877
Goodness of Fit					Mean of column B	0.2948
Degrees of Freedom	897	897			Difference between means (B - A) ± SEM	-0.3930 ± 0.02795
R squared	0.8259	0.3315			95% confidence interval	-0.4489 to -0.3370
Sum of Squares	4.632	5.036			R squared (eta squared)	0.7731
Sy.x	0.07186	0.07493
Constraints					F test to compare variances
K	K > 0	K > 0			F, DFn, Dfd	1.106, 29, 29
					P value	0.7887
Number of points					P value summary	ns
# of X values	900	900			Significantly different (P < 0.05)?	No
# Y values analyzed	900	900
					Data analyzed
					Sample size, column A	30
					Sample size, column B	30
					QQ plot :	normality passed
[truncated: 11 more columns]

## Sheet: Figure 2F
Filipodia - FLIPPER	Deformation - FLIPPER	Filipodia - YFP-CD9	Deformation - YFPCD9	Filipodia - ß2AR-YFP	Deformation - ß2AR-YFP	Filipodia - CD4-YFP	Deformation - CD4-YFP
0.934876	4.77434	0.844346	6.45874	0.910408	4.63293	1.79829	8.33618
0.916163	2.03777	1.08091	3.68985	1.99456	5.38434	1.84671	4.26163
0.994094	1.99273	1.3098	5.75565	0.919622	3.02097	0.643672	3.43812
0.791986	2.16786	0.711914	5.07596	1.43889	5.05171	0.94333	4.65956
0.775916	3.08857	1.37437	3.45562	1.16451	5.32138	1.18457	4.48021
1.43411	1.93706	1.02975	3.95688	0.814875	4.46203	1.16265	2.79141
0.709698	1.94	1.47666	8.9995	0.556714	7.84963	1.06894	3.29796
0.85333	2.67013	1.27854	6.30877	0.950351	4.73374	0.847596	4.02758
1.07467	2.54322	1.14278	5.23745	1.20342	5.29655	1.40963	5.64679
0.705886	2.64444	0.623027	8.72896	0.685085	4.09934	1.84807	7.13703
1.27099	1.06691	1.22804	0.742707	0.622023	3.5421	1.07757	5.06841
1.09716	2.64707	0.704438	15.9375	0.850639	2.12873	0.640008	1.36682
1.50982	2.7486	0.540501	5.63102	0.888495	2.21525	1.24451	4.41984
1.23251	2.27901	2.01938	5.38098	2.10614	3.30098	0.973474	4.11577
2.13065	2.26422	2.07656	2.74138	0.716989	4.66909	1.43286	5.55234
0.496399	2.3409	3.08085	5.39349	0.701835	7.47382	2.08912	5.38885
1.12323	1.59603	4.57585	12.3737	0.649119	2.82766	1.58333	5.10276
0.299412	1.45288	1.38709	6.19381	1.24096	5.42264	0.816995	3.30817
0.869678	2.93873	1.49617	2.75695	1.39978	4.59802	0.712093	6.21014
0.746593	2.74451	0.434132	2.87401	1.03566	2.22073	1.23155	4.29099
1.20633	1.77162	1.18476	4.38392	0.518186	2.98631	2.4403	4.32553
1.22135	1.71706	0.724441	7.34975	0.548826	4.26174	0.813758	2.87402
0.903194	1.74307	1.07596	3.76819	2.54524	5.02754	0.706007	5.66494
0.898498	2.44896	1.07703	5.05335	0.680848	4.2432	1.58778	4.26512
0.874822	1.68049	0.522151	3.15604	0.859654	9.15387	1.22927	3.37203
0.737827	2.57314	1.36888	10.5678	2.38577	2.47194	0.344833	2.53294
0.95765	1.91612	0.900745	4.62185	0.479005	2.90689	1.12797	2.70044
0.96896	1.35078	1.20313	4.00865	1.57059	3.31994	0.934897	2.83711
0.426612	0.583993	1.40402	6.62738	1.84402	2.85223	1.5119	3.25609
0.710652	1.91765	1.32494	2.46452	1.0485	3.62071	1.82702	3.02705
1.25991	2.09826
0.488662	2.09131
	1.87403
	1.37034
	1.94235
	2.12716
	3.08097
	0.925552
	4.02421
32	39	30	30	30	30	30	30	Number of values
0.2994	0.584	0.4341	0.7427	0.479	2.129	0.3448	1.367	Minimum
2.131	4.774	4.576	15.94	2.545	9.154	2.44	8.336	Maximum
1.831	4.19	4.142	15.19	2.066	7.025	2.095	6.969	Range
0.9569	2.182	1.307	5.656	1.111	4.303	1.236	4.259	Mean
0.3541	0.7769	0.8133	3.149	0.5668	1.678	0.4863	1.473	Std. Deviation
0.0626	0.1244	0.1485	0.5749	0.1035	0.3064	0.08879	0.2689	Std. Error of Mean
			Kruskal-Wallis
Brown-Forsythe test			Dunn's multiple comparisons test
				Mean rank diff.	Significant?	Summary	Adjusted P Value
F (DFn, DFd)	48.30 (7.000, 73.41)		A-B	-80.44	Yes	****	<0.0001
P value	<0.0001		C-D	-134.8	Yes	****	<0.0001
P value summary	****		E-F	-120.6	Yes	****	<0.0001
Are SDs significantly different (P < 0.05)?	Yes		G-H	-130.6	Yes	****	<0.0001
			B-D	-73.91	Yes	***	0.0001
QQ plot :	normality did not pass		Test details	Mean rank 1	Mean rank 2	Mean rank diff.	n1	n2
			A-B	54.25	134.7	-80.44	32	39
			C-D	78	208.6	-130.6	30	30
			E-F	62.43	197.3	-134.8	30	30
			G-H	77.17	197.8	-120.6	30	30
			B-D	134.7	208.6	-73.91	39	30

## Sheet: Figure 3B
2C4.3 - DMSO	2C4.3 - NSC66.
1.485	0.035		Brown-Forsythe test
0.823	0.075
0.624	0.356		F test to compare variances
0.673	0.4		F, DFn, Dfd	1.902, 163, 144
0.635	0.494		P value	<0.0001
0.717	0.385		P value summary	****
0.583	0.18		Significantly different (P < 0.05)?	Yes
0.49	0.179
0.603	0.221		QQ plot :	normality did not pass
0.546	0.399
0.835	0.204		Mann Whitney test
0.773	0.013		P value	<0.0001
0.641	0.159		Exact or approximate P value?	Approximate
0.559	0.055		P value summary	****
0.692	0.104		Significantly different (P < 0.05)?	Yes
1.012	0.14		One- or two-tailed P value?	Two-tailed
0.96	0.538		Sum of ranks in column A,B	32655 , 15241
0.494	0.003		Mann-Whitney U	4656
0.712	0.415
0.788	0.001		Difference between medians
0.757	0.093		Median of column A	0.4375, n=164
0.955	0.192		Median of column B	0.1580, n=145
1.219	0.122		Difference: Actual	-0.2795
0.555	0.181		Difference: Hodges-Lehmann	-0.266
0.656	0.317
0.625	0.057
0.442	0.00026825
1.141	0.02
0.154	0.017
0.661	0.198
0.334	0.109
0.858	0.201
0.488	0.288
0.416	0.296
0.715	0.194
0.572	0.212
0.653	0.195
0.337	0.00026825
0.314	0.329
0.487	0.305
0.44	0.227
0.43	0.287
0.658	0.461
0.472	0.048
0.122	0.45
0.374	0.000537
0.473	0.038
0.265	0.083
0.338	0.222
0.318	0.165
0.716	0.151
0.426	0.221
0.627	0.326
0.635	0.466
0.343	0.463
0.358	0.9
0.458	0.274
0.444	0.249
0.594	0.167
0.909
0.239
0.226
0.352
0.334
0.26	0.045
0.301	0.32
0.444	0.383
0.215	0.467
0.047	0.53
0.12	0.081
0.871	0.158
1.188	1.639
0.527	0.583
0.504	0.025
0.389	0.356
0.144	0.289
0.347	0.26
0.196	0.08
0.755	0.299
0.491	0.252
1.42	0.045
0.225	0.414
0.244	0.449
0.204	0.223
0.37	0.016
0.375	0.194
0.646	0.259
0.124	0.397
0.829	0.621
0.139	0.049
0.464	0.006
0.162	0.033
0.596	0.067
0.565	0.158
0.91	0.186
0.652	0.148
0.85	0.184
0.978	0.374
0.458	0.253
0.575	0.744
0.374	0.309
0.146	0.225
0.683	0.035
0.606	0.039
0.345	0.236
0.35	0.108
0.738	0.344
0.683	0.228
0.115	0.273
0.426	0.174
0.629	0.108
0.444	0.133
0.079	0.224
0.3	0.028
0.365	0.419
0.231	0.12
0.134	0.0025
0.172	0.156
0.352	0.053
0.135	0.046
0.219	0.571
0.433
0.329
1.048
0.886
1.067
0.673	0.014
0.626	0.003
0.421	0.000562
1.028	0.003
0.284	0.009
0.501	0.187
0.647	0.01
0.747	0.002
0.279	0.067
0.302	0.025
0.11	0.012
0.325	0.00013055
0.191	0.00013055
0.007	0.003
0.435	0.004
0.178	0.047
0.243	0.11
0.269	0.011
0.231	0.065
0.422	0.02
0.196	0.006
0.612	0.085
0.227	0.002
0.373	0.000732
0.016	0.000261
0.255	0.00013055
0.277	0.008
0.041	0.012
0.042	0.02
0.584
0.231
0.001
0.01
0.001
0.182
0.026
0.237
0.003

## Sheet: Figure 3C
DMSO - 40 min after infection	NSC668394 - 40 min after infection	DMSO - 2h after infection	NSC668394 - 2h after infection
92.05	113.97	107.46	38.21
88.77	80	118.21	42.99
94.25	101.92	83.58	35.82
124.93	88.77	90.75	37.02
119.05	97.62	93.55	61.29
80.95	91.67	106.45	87.1
112.87	79.21	74.42	43.95
87.13	73.27	125.58	40.47
ANOVA summary			Bonferroni's multiple comparisons test	Mean Diff.	95.00% CI of diff.	Significant?	Summary	Adjusted P Value
F	18.25		A-B	9.196	-10.15 to 28.54	No	ns	0.5396	A-B
P value	<0.0001		C-D	51.64	32.30 to 70.99	Yes	****	<0.0001	C-D
P value summary	****
Significant diff. among means (P < 0.05)?	Yes		Test details	Mean 1	Mean 2	Mean Diff.	SE of diff.	n1	n2	t	DF
R square	0.6616		A-B	100	90.8	9.196	8.168	8	8	1.126	28
			C-D	100	48.36	51.64	8.168	8	8	6.322	28
Brown-Forsythe test
F (DFn, DFd)	0.2380 (3, 28)
P value	0.8691
P value summary	ns
Are SDs significantly different (P < 0.05)?	No
QQ plot :	normality passed

## Sheet: Figure 3D
2C4.3 - DMSO	2C4.3 - NSC66.	∆T - DMSO	∆T - NSC66.
0.705	0.37	0.272	0.546
0.18	0.667	0.469	0.119		Brown-Forsythe test
0.636	0.618	0.504	0.018		F (DFn, DFd)	13.90 (3, 589)
0.967	0.366	0.79	0.053		P value	<0.0001
0.7	0.813	0.196	0.041		P value summary	****
0.611	0.558	0.306	0.173		Are SDs significantly different (P < 0.05)?	Yes
0.939	0.515	0.318	0.372
0.911	0.837	0.103	0.158		QQ plot :	normality did not pass
1.185	0.565	0.273	0.18
0.571	0.396	0.332	0.084		Kruskal-Wallis test
0.448	0.51	0.29	0.709		Dunn's multiple comparisons test	Mean rank diff.	Significant?	Summary	Adjusted P Value
0.298	0.199	0.497	0.878		A-B	34.12	No	ns	0.3224
0.562	0.428	0.545	0.288		A-C	144.8	Yes	****	<0.0001
0.463	0.668	0.522	0.005		C-D	39.17	No	ns	0.2171
0.578	0.339	0.231	0.131		B-D	149.9	Yes	****	<0.0001
1.304	0.371	0.092	0.112
1.289	0.409	0.449	0.032		Test details	Mean rank 1	Mean rank 2	Mean rank diff.	n1	n2
0.588	0.716	0.413	0.479		A-B	383.7	349.6	34.12	164	145
0.999	0.799	0.394	0.353		A-C	383.7	238.9	144.8	164	148
1.326	0.22	0.591	0.094		C-D	238.9	199.7	39.17	148	136
0.677	0.547	0.094	0.089		B-D	349.6	199.7	149.9	145	136
2.057	0.448	0.504	0.11
1.428	1.207	0.291	0.651
0.669	0.457	0.096	0.686				A	B	C	D
0.616	0.875	0.463	0.155			Minimum	0.0005	0.000577	0.0005	0.0005
0.355	0.692	0.162	0.249			Maximum	2.057	1.909	1.308	1.108
0.499	0.259	1.308	0.211			Range	2.057	1.908	1.308	1.108
1.149	0.625	0.857	0.227
0.486	0.869	0.344	0.048			Mean	0.4569	0.4303	0.2264	0.1805
0.825	0.334	0.115	0.163			Std. Deviation	0.3282	0.3752	0.2104	0.1839
0.371	0.562	0.099	0.066			Std. Error of Mean	0.02563	0.03115	0.0173	0.01577
1.51	0.655	0.317	0.055
0.862	0.54	0.592	1.108
0.798	0.348	0.505	0.412
0.799	1.24	0.62	0.449
0.783	0.755	0.355	0.171
0.706	1.028	0.077	0.415
0.44	0.836	0.047	0.44
0.573	1.377	0.071	0.132
0.469	0.483	0.125	0.284
0.645	1.526	0.283	0.091
0.926	1.681	0.179	0.16
0.446	1.873	0.279	0.188
0.929	0.39	0.067	0.351
0.273	1.392	0.037	0.251
0.444	1.909	0.26	0.462
0.67	0.694	0.193	0.603
0.373	0.709	0.476
0.836	0.568	0.289
0.7	1.034	0.876
0.8	0.215	0.132
0.597	0.625	0.102
0.12	0.184	0.02
0.831	0.676	0.237
0.46	1.272	0.032
0.441	1.019	0.072
0.82	0.268	0.157
0.459	0.268	0.986
0.666	0.042
1.345
0.589
0.214
0.157
0.476
0.255	0.144	0.015	0.354
0.268	0.146	0.004	0.23
0.263	0.543	0.067	0.111
0.468	0.384	0.112	0.043
0.03	0.693	0.078	0.04
0.153	0.166	0.17	0.159
0.058	0.496	0.019	0.191
0.348	0.798	0.047	0.256
0.136	0.948	0.122	0.114
0.28	0.454	0.073	0.158
0.238	0.455	0.189	0.041
0.249	0.221	0.13	0.178
0.196	0.062	0.01	0.023
0.282	0.219	0.087	0.103
0.225	0.066	0.034	0.024
0.16	0.236	0.229	0.185
0.253	0.375	0.258	0.113
0.093	0.268	0.127	0.045
0.218	0.199	0.072	0.055
0.141	0.315	0.034	0.131
0.086	0.102	0.195	0.287
0.136	0.536	0.155	0.04
0.213	0.098	0.099	0.482
0.295	0.255	0.185	0.268
0.269	0.036	0.117	0.02
0.159	0.046	0.48	0.198
0.214	0.16	0.338	0.093
0.165	0.214	0.133	0.038
0.152	0.269	0.085	0.029
0.159	0.065	0.103	0.053
0.586	0.137	0.305	0.075
0.307	0.552	0.038	0.511
0.295	0.01	0.183	0.152
0.292	0.203	0.033	0.027
0.233	0.041	0.019	0.092
0.129	0.000577	0.281	0.203
0.193	0.138	0.186	0.183
0.186	0.124	0.392	0.072
0.236	0.491	0.093	0.111
0.191	0.045	0.36	0.088
0.265	0.518	0.131	0.056
0.122	0.11	0.164	0.285
0.359	0.315	0.353	0.07
0.177	0.362	0.052	0.214
0.131	0.18	0.097	0.229
0.086	0.19	0.231	0.062
0.328	0.01	0.132	0.091
0.335	0.176	0.057	0.189
0.222	0.094	0.129	0.173
0.42	0.381	0.042	0.113
0.398	0.173	0.037	0.3
0.223	0.097	0.394	0.404
0.02	0.056	0.314	0.237
0.085	0.155	0.063	0.138
0.365	0.061	0.039	0.254
0.415	0.023	0.125	0.052
0.603	0.012	0.39	0.169
0.332			0.091
0.279			0.054
0.332			0.017
0.138
0.308
0.393	0.381	0.418	0.055
0.677	0.722	0.299	0.068
0.303	0.016	0.0005	0.075
0.424	0.334	0.42	0.466
0.528	0.163	0.33	0.0005
0.621	0.242	0.181	0.0005
0.727	0.347	0.312	0.046
0.314	0.328	0.002	0.019
0.386	0.109	0.024	0.032
0.388	0.037	0.23	0.0005
0.597	0.065	0.46	0.052
0.398	0.237	0.054	0.01
0.372	0.077	0.18	0.197
0.941	0.487	0.371	0.053
0.354	0.069	0.283	0.003
0.338	0.262	0.243	0.009
0.288	0.359	0.239	0.043
0.29	0.387	0.016	0.206
0.244	0.404	0.114	0.058
0.359	0.053	0.089	0.13
0.337	0.25	0.035	0.195
0.159	0.249	0.11	0.01
0.73	0.404	0.036	0.001
0.437	0.436	0.501	0.239
0.523	0.396	0.149	0.021
0.298	0.302	0.042	0.044
0.274	0.392	0.015	0.237
0.185	0.392	0.0005	0.145
0.262	0.017	0.215	0.301
0.371		0.168
0.229		0.003
0.47		0.207
0.209		0.04
0.0005
0.156
0.546
0.289
0.214

## Sheet: Figure 3G
time (s)	YFP-CD9 (2C4.3)										YFP-CD9 (DT)
-2.379	1.00192	1.06452	1.07674	1.10522	1.10522	1.06122	0.997099	0.937247	1.03018	1.09404	1.13437	1.11786	1.0274	1.07781	1.12139	1.04496	0.94483	0.938837	0.877144	1.0891
-2.259	0.982006	1.01159	1.10522	0.985254	1.07401	1.08827	0.893184	0.926172	1.10522	1.04912	0.923096	1.05755	0.976762	1.13322	1.04155	0.979948	1.13437	0.766166	0.875528	1.01774
-2.142	0.860116	1.09885	1.06309	1.10351	0.948423	1.04064	1.10522	0.962984	1.01805	1.05354	0.83945	1.13437	1.13437	1.00129	1.12614	1.04276	0.888375	1.13437	0.916537	1.10652
-2.025	0.963995	0.986916	0.996218	0.9969	0.900886	1.10522	0.908013	1.08369	1.05134	0.927531	0.796172	1.01643	0.940212	1.05203	1.10995	1.0254	0.837455	1.00395	1.13437	0.999333
-1.908	1.10522	0.961381	0.932633	0.872118	0.987761	1.06004	0.911223	1.07299	1.04851	0.939747	0.848814	0.946997	0.80958	1.02201	1.12108	1.10953	0.954878	0.894458	1.08165	0.942147
-1.772	0.940846	1.10522	1.00197	0.970805	1.08047	1.04432	1.06051	1.10522	1.0992	1.07092	0.913339	1.06588	1.0731	1.10392	1.06668	0.918195	0.959732	0.866745	1.04892	1.06036
-1.654	0.761004	0.955587	1.03479	1.06349	0.925412	1.04623	1.0428	0.830585	0.992989	0.912779	0.733771	1.12258	1.03857	1.03304	1.11039	1.06126	0.853038	1.11974	1.1306	1.13437
-1.537	0.890045	0.990349	0.947073	1.02383	0.863321	1.04868	0.819923	0.923697	0.943935	0.95901	0.690178	0.954202	0.887614	1.00909	1.13437	1.13437	0.854486	0.873722	1.06037	1.07453
-1.42	1.00944	1.0093	0.843065	0.900796	1.04819	1.04388	0.935237	0.905508	1.04709	1.10409	0.795621	1.00375	0.871211	1.13437	1.11008	0.975984	1.08354	0.795429	0.901992	1.07837
-1.303	0.853123	1.06402	1.00367	1.02777	0.966005	1.01977	0.950952	0.9357	1.01194	1.10522	0.827647	1.01783	0.955961	1.06899	1.0963	1.01906	0.880627	0.947848	1.03586	1.06203
BLEACH
0	0.133809	0.162221	0.14682	0.167909	0.159788	0.190009	0.240698	0.153372	0.141761	0.358759	0.244564	0.210725	0.181564	0.218953	0.211576	0.202702	0.152505	0.190403	0.161207	0.246954
0.117	0.155951	0.214793	0.156989	0.181613	0.200973	0.219995	0.233284	0.178924	0.156592	0.300501	0.197823	0.221158	0.201296	0.241215	0.211268	0.191338	0.142457	0.20891	0.194405	0.297054
0.234	0.180266	0.213362	0.155143	0.189669	0.202561	0.209706	0.224873	0.155723	0.196924	0.29148	0.185548	0.23248	0.240996	0.249696	0.244014	0.216885	0.196102	0.224995	0.20666	0.268608
0.352	0.177988	0.180889	0.169076	0.205606	0.206624	0.225385	0.184037	0.173479	0.195419	0.338651	0.226859	0.2715	0.278319	0.284244	0.259287	0.213714	0.174048	0.191469	0.222417	0.329535
0.469	0.177458	0.206138	0.157568	0.209897	0.230448	0.255077	0.290277	0.174841	0.209055	0.350021	0.262741	0.294846	0.241947	0.327418	0.27566	0.230892	0.199167	0.230712	0.238242	0.318511
0.586	0.212791	0.262787	0.17939	0.224345	0.215082	0.279135	0.253093	0.203795	0.228623	0.326341	0.242282	0.265558	0.253061	0.29817	0.31316	0.250273	0.205383	0.274219	0.232181	0.374221
0.703	0.213797	0.261499	0.198281	0.243741	0.210687	0.250569	0.246785	0.202867	0.213881	0.312059	0.223869	0.311361	0.303637	0.30347	0.300044	0.243842	0.225223	0.218116	0.246726	0.323334
0.82	0.203309	0.238825	0.199511	0.22544	0.242157	0.258311	0.243244	0.202186	0.209542	0.377083	0.215449	0.318052	0.277487	0.35286	0.27993	0.256615	0.230247	0.24922	0.246188	0.281109
0.938	0.212367	0.308921	0.234036	0.195273	0.257338	0.300546	0.310418	0.21456	0.247749	0.35688	0.292722	0.315712	0.27303	0.322311	0.319014	0.20649	0.210748	0.269471	0.27319	0.341641
1.055	0.23202	0.277163	0.214277	0.242647	0.248695	0.310982	0.264159	0.228728	0.2404	0.323053	0.320971	0.350521	0.314929	0.363605	0.336664	0.244723	0.208874	0.300187	0.246457	0.414871
1.556	0.2673	0.309064	0.219669	0.264713	0.2549	0.313089	0.296363	0.231945	0.227384	0.334798	0.293666	0.395015	0.285035	0.412031	0.347535	0.253444	0.238762	0.30978	0.317701	0.422253
2.055	0.27747	0.332453	0.254193	0.281614	0.259591	0.364193	0.330891	0.247845	0.254744	0.354155	0.281469	0.335503	0.369369	0.422198	0.369058	0.271767	0.326978	0.313365	0.27952	0.539874
2.555	0.283668	0.338533	0.231105	0.340064	0.283858	0.360665	0.309754	0.218705	0.317655	0.35096	0.275804	0.371762	0.366457	0.506908	0.385255	0.304009	0.282019	0.372279	0.311371	0.524618
3.055	0.299931	0.352909	0.270008	0.32995	0.292169	0.390896	0.301564	0.254713	0.299459	0.333483	0.281548	0.460281	0.363069	0.510907	0.40669	0.323742	0.278272	0.384488	0.322818	0.564186
3.555	0.298818	0.370433	0.280394	0.297989	0.312263	0.383449	0.306323	0.226191	0.336604	0.348423	0.286663	0.418969	0.409188	0.497994	0.415405	0.269036	0.313609	0.352609	0.398977	0.552276
4.055	0.290766	0.386097	0.248367	0.385424	0.306648	0.357676	0.345499	0.238318	0.291136	0.35688	0.279345	0.483908	0.41008	0.565646	0.440581	0.29846	0.320166	0.381872	0.348945	0.482589
4.555	0.31614	0.366499	0.26429	0.380213	0.349236	0.388593	0.343507	0.232255	0.31345	0.362612	0.27722	0.442082	0.381909	0.53712	0.443442	0.296962	0.349628	0.36443	0.333996	0.518614
5.055	0.317677	0.375583	0.306197	0.364276	0.341036	0.415394	0.32082	0.208621	0.336826	0.36233	0.328132	0.443672	0.433733	0.570946	0.474208	0.324095	0.335663	0.436812	0.403489	0.565465
5.555	0.357035	0.379588	0.312458	0.406177	0.345691	0.403096	0.403045	0.261395	0.327705	0.383096	0.306728	0.521337	0.409129	0.563477	0.532659	0.338894	0.387094	0.374895	0.372918	0.631608
6.055	0.338071	0.398543	0.304714	0.32601	0.339891	0.408094	0.408578	0.234111	0.346211	0.361672	0.314282	0.561199	0.461013	0.587859	0.477069	0.311585	0.389649	0.371698	0.399381	0.64588
7.057	0.303533	0.437238	0.278404	0.315896	0.402942	0.430191	0.439233	0.224645	0.347008	0.346168	0.272656	0.571118	0.431475	0.562562	0.506074	0.334402	0.449084	0.356872	0.387665	0.575308
8.056	0.309307	0.397828	0.263385	0.363182	0.379598	0.428428	0.433146	0.233183	0.36361	0.390238	0.332302	0.588616	0.441935	0.560875	0.506778	0.346382	0.427285	0.371504	0.383422	0.671668
9.056	0.32112	0.416424	0.237329	0.395932	0.408594	0.453759	0.399393	0.24401	0.389377	0.374546	0.337653	0.60733	0.392666	0.624865	0.561708	0.362591	0.537896	0.365399	0.437764	0.609068
10.056	0.355446	0.430801	0.250683	0.406877	0.421928	0.495406	0.40216	0.180904	0.408813	0.432616	0.341194	0.619073	0.447225	0.607615	0.587412	0.388403	0.516097	0.376542	0.430222	0.574816
11.056	0.398407	0.454762	0.235447	0.416554	0.436998	0.510056	0.395962	0.229656	0.392122	0.469639	0.277771	0.617951	0.414894	0.658932	0.628037	0.365675	0.564548	0.399023	0.378776	0.583281
12.056	0.355764	0.412276	0.253614	0.351798	0.416941	0.486979	0.437683	0.187771	0.404961	0.410065	0.362912	0.728459	0.362178	0.637827	0.599076	0.342506	0.550072	0.389333	0.390628	0.56576
13.056	0.420867	0.441816	0.247173	0.400047	0.443203	0.477277	0.463579	0.179976	0.401021	0.45902	0.188695	0.629132	0.395341	0.615373	0.677685	0.420116	0.454789	0.38943	0.465777	0.609561
14.056	0.412339	0.442746	0.239356	0.421151	0.488266	0.430828	0.438237	0.182945	0.406201	0.45902	0.173666	0.613085	0.333234	0.686687	0.611136	0.398621	0.50622	0.464816	0.447057	0.596863
15.056	0.491162	0.476292	0.289623	0.35066	0.483908	0.429261	0.494455	0.173046	0.395354	0.462497	0.190426	0.631004	0.341555	0.630888	0.668046	0.429366	0.581408	0.408906	0.467729	0.558969
16.056	0.424734	0.474003	0.310504	0.428988	0.460674	0.404615	0.486598	0.169087	0.426743	0.578356	0.196013	0.638864	0.31279	0.635948	0.747667	0.391045	0.482633	0.431289	0.474463	0.56891
Nonlin Fit					t test on whole data deformation 2C4.3 versus deformation DT at 16s post-bleach
	YFP-CD9 (2C4.3)	YFP-CD9 (DT)
One phase decay
Best-fit values					Column B	YFP-CD9 (DT)
Y0	0.2354	0.196			vs.	vs.
Plateau	0.485	0.462			Column A	YFP-CD9 (2C4.3)
K	0.233	0.2429
Half Life	2.974	2.854			Unpaired t test
Tau	4.291	4.117			P value	0.4347
Span	-0.2496	-0.266			P value summary	ns
95% CI (profile likelihood)					Significantly different (P < 0.05)?	No
Y0	0.2208 to 0.2495	0.1813 to 0.2102			One- or two-tailed P value?	Two-tailed
Plateau	0.4670 to 0.5080	0.4447 to 0.4835			t, df	t=0.7866, df=58
K	0.1786 to 0.2973	0.1909 to 0.3038
Half Life	2.332 to 3.880	2.282 to 3.631			How big is the difference?
Tau	3.364 to 5.598	3.292 to 5.238			Mean of column A	0.4943
Goodness of Fit					Mean of column B	0.467
Degrees of Freedom	897	897			Difference between means (B - A) ± SEM	-0.02726 ± 0.03466
R squared	0.4605	0.4943			95% confidence interval	-0.09664 to 0.04212
Sum of Squares	7.708	7.725			R squared (eta squared)	0.01055
Sy.x	0.0927	0.0928
Constraints					F test to compare variances
K	K > 0	K > 0			F, DFn, Dfd	1.003, 29, 29
					P value	0.9935
Number of points					P value summary	ns
# of X values	900	900			Significantly different (P < 0.05)?	No
# Y values analyzed	900	900
					Data analyzed
					Sample size, column A	30
					Sample size, column B	30

## Sheet: Figure 4B
	2C4.3 - living cells	2C4.3 - prefixed cells	∆T - living cells	∆T - prefixed cells
	0.236	0.078	0.02	0.097
	0.425	0.005	0.02	0.175		Brown-Forsythe test
	0.151	0.061	0.027	0.26		F (DFn, DFd)	42.19 (3, 533)
	0.123	0.034	0.024	0.606		P value	<0.0001
	0.198	0.046	0.009	0.135		P value summary	****
	0.178	0.047	0.06	0.13		Are SDs significantly different (P < 0.05)?	Yes
	0.678		0.063	0.479
	0.44		0.014	0.28		QQ plot :	normality did not pass
	0.515	0.042	0.005	0.777
	0.481	0.07	0.089	0.06		Kruskal-Wallis test
	0.213	0.052	0.002	0.348		Dunn's multiple comparisons test	Mean rank diff.	Significant?	Summary	Adjusted P Value
	0.528	0.047	0.015	1.401		B - C	232.8	Yes	****	<0.0001
	0.296	0.046	0.023	1.011		B - D	238.7	Yes	****	<0.0001
	0.095	0.03	0.001	0.661		C - E	-162.6	Yes	****	<0.0001
	0.41	0.056	0.023	0.313		D - E	-168.4	Yes	****	<0.0001
	0.221	0.034	0.028	0.456
	0.16	0.019	0.016	0.149		Test details	Mean rank 1	Mean rank 2	Mean rank diff.	n1	n2
	0.449	0.029	0.015	0.121		B - C	392.1	159.2	232.8	153	108
	0.063	0.036	0.015	0.041		B - D	392.1	153.4	238.7	153	128
	0.851	0.03	0.011	0.158		C - E	159.2	321.8	-162.6	108	148
	0.701	0.006	0.005	0.113		D - E	153.4	321.8	-168.4	128	148
	0.138	0.024	0.003	0.228
	0.335	0.046	0.174	0.507				B	C	D	E
	0.062	0.008	0.066	0.868			Minimum	0.008	0.0001379	0.0001379	0
	0.358	0.02	0.091	0.514			Maximum	1.474	0.954	0.365	1.754
	0.389	0.041	0.286	0.376			Range	1.466	0.9539	0.3649	1.754
	0.315	0.017	0.17	0.376
	0.214	0.055	0.031	0.149			Mean	0.4422	0.08193	0.07224	0.3632
	0.559	0.031	0.054	0.197			Std. Deviation	0.2815	0.1276	0.08171	0.3664
	0.344	0.012	0.019	0.098			Std. Error of Mean	0.02276	0.01227	0.007222	0.03012
	0.608	0.095	0.052	0.065
		0.041	0.051	0.072
	0.008	0.017	0.081	0.048
			0.059	0.088
	0.896		0.075	0.155
	0.319		0.08	0.312
	1.062		0.039	0.01
	0.386		0.127	0.069
	0.128		0.035	0.039
	0.593		0.112	0.007
	0.051		0.005	0.038
	0.21		0.034	0.093
	0.203		0.025	0.006
	0.367		0.012	0.03
	0.148		0.009	0.082
			0.004	0.146
				0.047
				0.01
				0.01
				0.018
				0.098
				0.148
				0.048
				0.038
				0.045
				0.042
				0.195
				0.052
				0.108
	0.551	0.295	0.344	0.195
	0.706	0.064	0.049	0.133
	0.493	0.21	0.196	0.13
	0.6	0.08	0.081	0.357
	0.241	0.269	0.089	0.006
	0.267	0.028	0.026	0.075
	0.578	0.136	0.048	0.659
	0.461	0.954	0.098	0.918
	0.455	0.043	0.059	0.153
	1.119	0.233	0.117	0.436
	1.473	0.186	0.105	0.527
	0.843	0.093	0.043	0.143
	0.299	0.042	0.062	0
	0.659	0.328	0.000225	1.036
	0.54	0.109	0.13	0.576
	0.489	0.313	0.018	0.64
	1.103	0.141	0.052	0.194
	0.659	0.378	0.301	0.244
	1.029	0.004	0.155	0.651
	0.851	0.064	0.184	0.306
	0.673	0.046	0.067	1.005
	0.853	0.071	0.258	0.556
	0.519	0.273	0.187	0.208
	1.474	0.089		0.173
	0.752	0.445		0.784
	1.214	0.113		0.89
	0.302
	0.853
	0.639
	0.54
	0.875
	0.372	0.048	0.012	0.125
	0.392	0.037	0.006	1.019
	0.374	0.061	0.066	0.226
	0.577	0.03	0.033	0.775
	0.517	0.06	0.365	0.622
	0.685	0.007	0.11	0.318
	0.811	0.006	0.069	0.428
	0.28	0.019	0.026	0.201
	0.623	0.008	0.013	1.438
	0.711	0.037	0.013	0.23
	0.228	0.00013785	0.00013785	0.687
	0.343	0.022	0.00013785	0.02
	0.524	0.017	0.023	0.46
	0.613	0.032	0.109	0.641
	0.101	0.032	0.012	0.584
	0.576	0.021	0.026	0.345
	0.314	0.049	0.014	0.076
	0.079	0.026	0.008	0.874
	0.19	0.049	0.183	0.195
	0.108	0.054	0.23	1.074
	0.367	0.04	0.01	0.063
	0.572	0.025	0.272	1.283
	0.222	0.052	0.083	0.632
	0.439	0.014	0.189	0.535
	0.238	0.108	0.093	0.24
	0.186	0.074	0.042	1.183
	0.351	0.102	0.00013785	0.203
	0.191	0.076	0.061	0.666
	0.823	0.017	0.006	0.079
	0.163	0.009	0.04	0.101
	0.186	0.082	0.049	0.267
	0.65	0.027	0.028	0.221
	0.364	0.026	0.152	0.869
	0.301	0.092	0.003	0.211
	0.351	0.046	0.279	0.134
	0.488	0.096	0.022	0.505
	0.956	0.042	0.026	0.252
	0.771	0.58	0.111	0.289
	0.253	0.024	0.078	0.987
	0.145	0.003	0.006	0.154
	0.452	0.084	0.000607	0.063
	0.301	0.143	0.017	1.273
	0.87	0.008	0.125	0.311
	0.595	0.035	0.315	0.093
	0.942	0.02	0.06	0.244
	0.139	0.01	0.298	0.539
	0.314	0.121	0.101	0.508
	0.358	0.000276	0.081	0.978
	0.274	0.006	0.007	0.495
	0.067	0.039	0.009	0.04
	0.448	0.05	0.025	0.05
	0.509		0.023	0.015
	0.593		0.027	1.754
	0.536		0.139	0.688
	0.329		0.045	0.182
	0.156		0.076	0.01
	0.366		0.069	0.007
	0.607		0.009	0.002
	0.607		0.103	1.292
	0.117			0.928
	0.333			0.253
	0.429			0.052
	0.378			0.561
	0.418
	0.158
	0.289
	0.082
	0.14
	0.267
	0.147
	0.165
	0.352
	0.337
	0.364
	0.176
	0.348
	0.052
	0.583
	0.412

[truncated: 19 more sheets: Figure 4C, Figure 4J, Figure 4H, Figure 4I, Figure 4L, Figure 5B, Figure 5C, Figure 6B, Figure 7A, Figure 7 WB, Figure S3A, Figure S3B, Figure S3C, Figure S3D, Figure S3E, Figure S3F, Figure S3H, Figure S3I, Figure S6B]
